# Supplementary material for: Innovative Application of Medicinal Insects: Employing UHPLC-MS, Bioinformatics, In Silico Studies and In Vitro Experiments to Elucidate the Multi-Target Hemostatic Mechanism of Glenea cantor (Coleoptera: Cerambycidae) Charcoal-Based Medicine
Source: Pharmaceuticals (Basel). 2025 Mar 27;18(4):479. doi: 10.3390/ph18040479 (PMC12030305; doi:10.3390/ph18040479)
Supplement: Supplementary file 1 [file pharmaceuticals-18-00479-s001.zip › Table S1.xlsx]

## Sheet: drug target
FAAH	1-monolinoleoyl-rac-glycerol		PRKCA	1-monolinoleoyl-rac-glycerol
PRKCA	1-monolinoleoyl-rac-glycerol		PRKCD	1-monolinoleoyl-rac-glycerol
CNR1	1-monolinoleoyl-rac-glycerol		PRKCQ	1-monolinoleoyl-rac-glycerol
CNR2	1-monolinoleoyl-rac-glycerol		PTGS2	1-monolinoleoyl-rac-glycerol
PRKCD	1-monolinoleoyl-rac-glycerol		PTPN1	1-monolinoleoyl-rac-glycerol
HSD11B1	1-monolinoleoyl-rac-glycerol		AVPR1A	1-monolinoleoyl-rac-glycerol
PRKCQ	1-monolinoleoyl-rac-glycerol		EGFR	1-monolinoleoyl-rac-glycerol
ALOX5	1-monolinoleoyl-rac-glycerol		HMGCR	1-monolinoleoyl-rac-glycerol
PTGS2	1-monolinoleoyl-rac-glycerol		MAPK14	1-monolinoleoyl-rac-glycerol
PTPN1	1-monolinoleoyl-rac-glycerol		MTOR	1-monolinoleoyl-rac-glycerol
PTGES	1-monolinoleoyl-rac-glycerol		PIK3CA	1-monolinoleoyl-rac-glycerol
PTPN2	1-monolinoleoyl-rac-glycerol		ENPP2	1-monolinoleoyl-rac-glycerol
TRPV1	1-monolinoleoyl-rac-glycerol		PRKCH	1-monolinoleoyl-rac-glycerol
HPGD	1-monolinoleoyl-rac-glycerol		AKT1	1-monolinoleoyl-rac-glycerol
HCRTR2	1-monolinoleoyl-rac-glycerol		RBP4	1-monolinoleoyl-rac-glycerol
HCRTR1	1-monolinoleoyl-rac-glycerol		MAP2	1-monolinoleoyl-rac-glycerol
AVPR1A	1-monolinoleoyl-rac-glycerol		CDK2	1-monolinoleoyl-rac-glycerol
GRM2	1-monolinoleoyl-rac-glycerol		CDK5	1-monolinoleoyl-rac-glycerol
SRD5A1	1-monolinoleoyl-rac-glycerol		SLC8A1	1-monolinoleoyl-rac-glycerol
MAPK8	1-monolinoleoyl-rac-glycerol		MAPK7	1-monolinoleoyl-rac-glycerol
ERBB2	1-monolinoleoyl-rac-glycerol		F10	1-monolinoleoyl-rac-glycerol
EGFR	1-monolinoleoyl-rac-glycerol		ABL1	1-monolinoleoyl-rac-glycerol
HMGCR	1-monolinoleoyl-rac-glycerol		SHBG	alpha-ionone
LPAR6	1-monolinoleoyl-rac-glycerol		SERPINA6	alpha-ionone
LPAR5	1-monolinoleoyl-rac-glycerol		MPO	alpha-ionone
MTNR1A	1-monolinoleoyl-rac-glycerol		P2RX7	alpha-ionone
MTNR1B	1-monolinoleoyl-rac-glycerol		FYN	(1r,5s)-8-methyl-8-azabicyclo[3.2.1]octan-3-amine
MAPK14	1-monolinoleoyl-rac-glycerol		ADRA2C	(1r,5s)-8-methyl-8-azabicyclo[3.2.1]octan-3-amine
S1PR3	1-monolinoleoyl-rac-glycerol		ACHE	(1r,5s)-8-methyl-8-azabicyclo[3.2.1]octan-3-amine
S1PR1	1-monolinoleoyl-rac-glycerol		ADRA2B	(1r,5s)-8-methyl-8-azabicyclo[3.2.1]octan-3-amine
CHEK1	1-monolinoleoyl-rac-glycerol		PDE10A	1-(4-piperidinyl)-1,3-dihydro-2h-indol-2-one
AR	1-monolinoleoyl-rac-glycerol		CCL2	1-(4-piperidinyl)-1,3-dihydro-2h-indol-2-one
LPAR3	1-monolinoleoyl-rac-glycerol		JAK2	1-(4-piperidinyl)-1,3-dihydro-2h-indol-2-one
LPAR2	1-monolinoleoyl-rac-glycerol		PPARG	1-(4-piperidinyl)-1,3-dihydro-2h-indol-2-one
LPAR1	1-monolinoleoyl-rac-glycerol		IKBKB	1-(4-piperidinyl)-1,3-dihydro-2h-indol-2-one
LPAR4	1-monolinoleoyl-rac-glycerol		NOS1	1-(benzo[d][1,3]dioxol-4-yl)-2-(methylamino)pentan-1-one
MTOR	1-monolinoleoyl-rac-glycerol		CETP	1,3-dicyclohexylurea
PIK3CA	1-monolinoleoyl-rac-glycerol		TSPO	1,3-dicyclohexylurea
ENPP2	1-monolinoleoyl-rac-glycerol		PTGS1	1,3-dicyclohexylurea
PRKCH	1-monolinoleoyl-rac-glycerol		ESR1	1,3-dicyclohexylurea
PREP	1-monolinoleoyl-rac-glycerol		NR1H4	1,3-dicyclohexylurea
AKT1	1-monolinoleoyl-rac-glycerol		PDE4B	1,3-dicyclohexylurea
CES2	1-monolinoleoyl-rac-glycerol		POLA1	1,8-octanediol
CYP17A1	1-monolinoleoyl-rac-glycerol		PPARA	10-hydroxydecanoate
ITGAL ICAM1 ITGB2	1-monolinoleoyl-rac-glycerol		PLG	10-hydroxydecanoate
SCN9A	1-monolinoleoyl-rac-glycerol		WEE1	10-hydroxydecanoate
AURKB	1-monolinoleoyl-rac-glycerol		CSNK2A1	10-hydroxydecanoate
CHUK	1-monolinoleoyl-rac-glycerol		MMP1	1h-pyrano[3',4':6,7]indolizino[1,2-b]quinoline-3,14(4h,12h)-dione, 4,11-diethyl-4,9-dihydroxy-, (4s)-
AURKAIP1	1-monolinoleoyl-rac-glycerol		HIF1A	1h-pyrano[3',4':6,7]indolizino[1,2-b]quinoline-3,14(4h,12h)-dione, 4,11-diethyl-4,9-dihydroxy-, (4s)-
SCN5A	1-monolinoleoyl-rac-glycerol		HDAC1	1h-pyrano[3',4':6,7]indolizino[1,2-b]quinoline-3,14(4h,12h)-dione, 4,11-diethyl-4,9-dihydroxy-, (4s)-
GPR119	1-monolinoleoyl-rac-glycerol		SRC	2-amino-1-methyl-6-phenylimidazo[4,5-b]pyridine (phip)
RBP4	1-monolinoleoyl-rac-glycerol		KDR	2-amino-1-methyl-6-phenylimidazo[4,5-b]pyridine (phip)
MAP2	1-monolinoleoyl-rac-glycerol		MGLL	2-amino-1-methyl-6-phenylimidazo[4,5-b]pyridine (phip)
MAP2K1	1-monolinoleoyl-rac-glycerol		ADRA2A	2-amino-1-phenylethanol
PFKFB3	1-monolinoleoyl-rac-glycerol		SIRT1	2-aminobenzimidazole
CDK6	1-monolinoleoyl-rac-glycerol		NOS2	2-imino-4-methylpiperidine
CDK4	1-monolinoleoyl-rac-glycerol		NOS3	2-imino-4-methylpiperidine
FLT1	1-monolinoleoyl-rac-glycerol		SLC16A1	2-ketohexanoic acid
EPHX1	1-monolinoleoyl-rac-glycerol		KDM1A	2-methylamino-1-phenylbutane
CSNK1D	1-monolinoleoyl-rac-glycerol		PDPK1	2-methylamino-1-phenylbutane
GSK3A	1-monolinoleoyl-rac-glycerol		PRCP	2-methylamino-1-phenylbutane
CDK2	1-monolinoleoyl-rac-glycerol		BCHE	2,2,6,6-tetramethyl-4 piperidone
CDK7	1-monolinoleoyl-rac-glycerol		TUBB1	2',6'-dihydroxy 4'-methoxydihydrochalcone
CDK9	1-monolinoleoyl-rac-glycerol		PLA2G7	2',6'-dihydroxy 4'-methoxydihydrochalcone
IKBKE	1-monolinoleoyl-rac-glycerol		PIK3CD	2',6'-dihydroxy 4'-methoxydihydrochalcone
PLK4	1-monolinoleoyl-rac-glycerol		PIK3CB	2',6'-dihydroxy 4'-methoxydihydrochalcone
STK16	1-monolinoleoyl-rac-glycerol		PIK3CG	2',6'-dihydroxy 4'-methoxydihydrochalcone
TTK	1-monolinoleoyl-rac-glycerol		PLA2G5	2',6'-dihydroxy 4'-methoxydihydrochalcone
CDK5	1-monolinoleoyl-rac-glycerol		PDE2A	2',6'-dihydroxy 4'-methoxydihydrochalcone
SLC8A1	1-monolinoleoyl-rac-glycerol		TTR	2',6'-dihydroxy 4'-methoxydihydrochalcone
CLK4	1-monolinoleoyl-rac-glycerol		PDE5A	2',6'-dihydroxy 4'-methoxydihydrochalcone
CLK1	1-monolinoleoyl-rac-glycerol		STAT3	2',6'-dihydroxy 4'-methoxydihydrochalcone
CLK2	1-monolinoleoyl-rac-glycerol		MIF	2',6'-dihydroxy 4'-methoxydihydrochalcone
CLK3	1-monolinoleoyl-rac-glycerol		ADAM17	2',6'-dihydroxy 4'-methoxydihydrochalcone
CDK3	1-monolinoleoyl-rac-glycerol		MMP2	2',6'-dihydroxy 4'-methoxydihydrochalcone
CDK16	1-monolinoleoyl-rac-glycerol		KCNMA1	2',6'-dihydroxy 4'-methoxydihydrochalcone
MAPK15	1-monolinoleoyl-rac-glycerol		TUBB3	2',6'-dihydroxy 4'-methoxydihydrochalcone
CDK18	1-monolinoleoyl-rac-glycerol		PDGFRB	2',6'-dihydroxy 4'-methoxydihydrochalcone
MAPK7	1-monolinoleoyl-rac-glycerol		PLAU	2',6'-dihydroxy 4'-methoxydihydrochalcone
TBK1	1-monolinoleoyl-rac-glycerol		CASP3	2',6'-dihydroxy 4'-methoxydihydrochalcone
DYRK1B	1-monolinoleoyl-rac-glycerol		PPIA	2',6'-dihydroxy 4'-methoxydihydrochalcone
CDK17	1-monolinoleoyl-rac-glycerol		GSK3B	3-(4-formylaminobutyryl)pyridine
F10	1-monolinoleoyl-rac-glycerol		SYK	3-(4-formylaminobutyryl)pyridine
FLT3	1-monolinoleoyl-rac-glycerol		AGTR1	3-(4-formylaminobutyryl)pyridine
CSF1R	1-monolinoleoyl-rac-glycerol		TGM2	3-(4-formylaminobutyryl)pyridine
ABL1	1-monolinoleoyl-rac-glycerol		PIN1	3-(4-formylaminobutyryl)pyridine
S1PR5	1-monolinoleoyl-rac-glycerol		ALK	3-(4-formylaminobutyryl)pyridine
S1PR4	1-monolinoleoyl-rac-glycerol		PGR	3-(4-formylaminobutyryl)pyridine
MDM2	1-monolinoleoyl-rac-glycerol		APP	3-(4-formylaminobutyryl)pyridine
PAK1	1-monolinoleoyl-rac-glycerol		ICAM1	3-(4-formylaminobutyryl)pyridine
CYP19A1	alpha-ionone		VCAM1	3-(4-formylaminobutyryl)pyridine
PTPN2	alpha-ionone		SELE	3-(4-formylaminobutyryl)pyridine
GLI2	alpha-ionone		P2RY1	3-(4-formylaminobutyryl)pyridine
GLI1	alpha-ionone		HMOX1	3-acetylindole
SRD5A1	alpha-ionone		ACE	3-acetylindole
SHBG	alpha-ionone		HDAC2	3-cyclohexyl-1,1-dimethylurea
SRD5A2	alpha-ionone		MMP9	3-hydroxyanthranilic acid
ADH1A	alpha-ionone		CASP1	3-hydroxybutyrylcarnitine
TYMS	alpha-ionone		CACNA2D1	3-methyl-l-histidine
SIGMAR1	alpha-ionone		CPB2	3-methyl-l-histidine
CHRM1	alpha-ionone		LCK	3-methyl-l-histidine
DRD4	alpha-ionone		F2	3-methyladenine
ADH1C	alpha-ionone		CYP2C9	4-(methylnitrosamino)-1-(3-pyridyl)-1-butanol
ALOX5	alpha-ionone		MAPK1	4-(methylnitrosamino)-1-(3-pyridyl)-1-butanol
PLK1	alpha-ionone		F2RL3	4-(methylnitrosamino)-1-(3-pyridyl)-1-butanol
SERPINA6	alpha-ionone		NR3C2	4-(methylnitrosamino)-1-(3-pyridyl)-1-butanol
NR1I2	alpha-ionone		PRKCG	4-(methylnitrosamino)-1-(3-pyridyl)-1-butanol
FABP1	alpha-ionone		PDE7A	3,4-dimethylmethcathinone
MPO	alpha-ionone		ELANE	4-acetamidoantipyrin
PARP1	alpha-ionone		PDE4D	4-acetamidoantipyrin
CTSK	alpha-ionone		PDE9A	4-acetamidoantipyrin
CTSL	alpha-ionone		PDE1C	4-acetamidoantipyrin
CTSB	alpha-ionone		TBXAS1	4-acetamidoantipyrin
HTR7	alpha-ionone		HDAC9	4-hydroperoxy-2-nonenal
AR	alpha-ionone		ALOX5AP	4-hydroperoxy-2-nonenal
EPHX1	alpha-ionone		MMP3	4-hydroperoxy-2-nonenal
CHRNA4 CHRNB2	alpha-ionone		KIF11	4-hydroxyquinoline
P2RX7	alpha-ionone		PLAUR	5-methylcytosine
NR1I3	alpha-ionone		PTK2	6h-thieno[3,2-f][1,2,4]triazolo[4,3-a][1,4]diazepine-6-acetic acid, 4-(4-chlorophenyl)-2,3,9-trimethyl-, 1,1-dimethylethyl ester, (6r)-
TDO2	alpha-ionone		ALOX15	6h-thieno[3,2-f][1,2,4]triazolo[4,3-a][1,4]diazepine-6-acetic acid, 4-(4-chlorophenyl)-2,3,9-trimethyl-, 1,1-dimethylethyl ester, (6r)-
CYP17A1	alpha-ionone		F2R	6h-thieno[3,2-f][1,2,4]triazolo[4,3-a][1,4]diazepine-6-acetic acid, 4-(4-chlorophenyl)-2,3,9-trimethyl-, 1,1-dimethylethyl ester, (6r)-
SIRT2	alpha-ionone		MET	6h-thieno[3,2-f][1,2,4]triazolo[4,3-a][1,4]diazepine-6-acetic acid, 4-(4-chlorophenyl)-2,3,9-trimethyl-, 1,1-dimethylethyl ester, (6r)-
MTNR1A	alpha-ionone		RAF1	6h-thieno[3,2-f][1,2,4]triazolo[4,3-a][1,4]diazepine-6-acetic acid, 4-(4-chlorophenyl)-2,3,9-trimethyl-, 1,1-dimethylethyl ester, (6r)-
MTNR1B	alpha-ionone		AVPR2	6h-thieno[3,2-f][1,2,4]triazolo[4,3-a][1,4]diazepine-6-acetic acid, 4-(4-chlorophenyl)-2,3,9-trimethyl-, 1,1-dimethylethyl ester, (6r)-
DRD2	alpha-ionone		TRPC6	6h-thieno[3,2-f][1,2,4]triazolo[4,3-a][1,4]diazepine-6-acetic acid, 4-(4-chlorophenyl)-2,3,9-trimethyl-, 1,1-dimethylethyl ester, (6r)-
MAOB	alpha-ionone		TRPC3	6h-thieno[3,2-f][1,2,4]triazolo[4,3-a][1,4]diazepine-6-acetic acid, 4-(4-chlorophenyl)-2,3,9-trimethyl-, 1,1-dimethylethyl ester, (6r)-
HRH3	(1r,5s)-8-methyl-8-azabicyclo[3.2.1]octan-3-amine		P2RX3	Acetohexamide
CHRM4	(1r,5s)-8-methyl-8-azabicyclo[3.2.1]octan-3-amine		CXCL8	Acetohexamide
FYN	(1r,5s)-8-methyl-8-azabicyclo[3.2.1]octan-3-amine		PRKCB	Arachidonoyl ethanolamide
ADRA2C	(1r,5s)-8-methyl-8-azabicyclo[3.2.1]octan-3-amine		PRKCE	Arachidonoyl ethanolamide
CHRM5	(1r,5s)-8-methyl-8-azabicyclo[3.2.1]octan-3-amine		RASGRP1	Arachidonoyl ethanolamide
EGFR	(1r,5s)-8-methyl-8-azabicyclo[3.2.1]octan-3-amine		BCL2	Arachidonoyl ethanolamide
CHRM1	(1r,5s)-8-methyl-8-azabicyclo[3.2.1]octan-3-amine		PDE1B	Arachidonoyl ethanolamide
ACHE	(1r,5s)-8-methyl-8-azabicyclo[3.2.1]octan-3-amine		MERTK	Arachidonoyl ethanolamide
KCNH2	(1r,5s)-8-methyl-8-azabicyclo[3.2.1]octan-3-amine		MAPT	Bisphenol a
CHRM3	(1r,5s)-8-methyl-8-azabicyclo[3.2.1]octan-3-amine		ALOX12	Bisphenol a
CYP2D6	(1r,5s)-8-methyl-8-azabicyclo[3.2.1]octan-3-amine		BDKRB1	Camptothecin
DNM1	(1r,5s)-8-methyl-8-azabicyclo[3.2.1]octan-3-amine		CTSG	Camptothecin
ADRA2B	(1r,5s)-8-methyl-8-azabicyclo[3.2.1]octan-3-amine		CFD	Camptothecin
HRH2	(1r,5s)-8-methyl-8-azabicyclo[3.2.1]octan-3-amine		F3	Chelerythrine
HRH1	(1r,5s)-8-methyl-8-azabicyclo[3.2.1]octan-3-amine		PI4KA	Chelerythrine
ADRA1B	(1r,5s)-8-methyl-8-azabicyclo[3.2.1]octan-3-amine		GRK5	Chelerythrine
DRD3	(1r,5s)-8-methyl-8-azabicyclo[3.2.1]octan-3-amine		PAM	Dibutyl adipate
OPRK1	(1r,5s)-8-methyl-8-azabicyclo[3.2.1]octan-3-amine		PRTN3	Dibutyl adipate
HTR5A	(1r,5s)-8-methyl-8-azabicyclo[3.2.1]octan-3-amine		YES1	Dibutyl adipate
CHRNA7	(1r,5s)-8-methyl-8-azabicyclo[3.2.1]octan-3-amine		LYN	Dibutyl adipate
SLC6A2	(1r,5s)-8-methyl-8-azabicyclo[3.2.1]octan-3-amine		GRIA2	DL-histidine
CHRNA4CHRNB2	(1r,5s)-8-methyl-8-azabicyclo[3.2.1]octan-3-amine		SLC7A5	DL-tyrosine
PLA2G2A	(1r,5s)-8-methyl-8-azabicyclo[3.2.1]octan-3-amine		GRB2	DL-tyrosine
PLA2G1B	(1r,5s)-8-methyl-8-azabicyclo[3.2.1]octan-3-amine		CDC25C	Dodecanoic acid, 12-[[(cyclohexylamino)carbonyl]amino]-
SLC5A7	(1r,5s)-8-methyl-8-azabicyclo[3.2.1]octan-3-amine		PTPN11	Dodecanoic acid, 12-[[(cyclohexylamino)carbonyl]amino]-
OPRM1	1-(4-piperidinyl)-1,3-dihydro-2h-indol-2-one		SERPINE1	Dodecanoic acid, 12-[[(cyclohexylamino)carbonyl]amino]-
OPRK1	1-(4-piperidinyl)-1,3-dihydro-2h-indol-2-one		PTGIR	Dodecanoic acid, 12-[[(cyclohexylamino)carbonyl]amino]-
HTR7	1-(4-piperidinyl)-1,3-dihydro-2h-indol-2-one		CYP2J2	Fenpropidin
OPRL1	1-(4-piperidinyl)-1,3-dihydro-2h-indol-2-one		GRIK2	Gabapentin
HTR1A	1-(4-piperidinyl)-1,3-dihydro-2h-indol-2-one		ATP2A1	Galiellalactone
OPRD1	1-(4-piperidinyl)-1,3-dihydro-2h-indol-2-one		JUN	Galiellalactone
KCNH2	1-(4-piperidinyl)-1,3-dihydro-2h-indol-2-one		GSTM1	Galiellalactone
SLC6A2	1-(4-piperidinyl)-1,3-dihydro-2h-indol-2-one		F2RL1	Galiellalactone
SLC6A4	1-(4-piperidinyl)-1,3-dihydro-2h-indol-2-one		ACP1	Galiellalactone
HTR2A	1-(4-piperidinyl)-1,3-dihydro-2h-indol-2-one		VAV1	Galiellalactone
DRD2	1-(4-piperidinyl)-1,3-dihydro-2h-indol-2-one		P2RX1	Iminostilbene
DRD3	1-(4-piperidinyl)-1,3-dihydro-2h-indol-2-one		P2RX4	Iminostilbene
DRD5	1-(4-piperidinyl)-1,3-dihydro-2h-indol-2-one		VEGFA	L-Fucose
SLC6A3	1-(4-piperidinyl)-1,3-dihydro-2h-indol-2-one		FGF1	L-Fucose
CHRM2	1-(4-piperidinyl)-1,3-dihydro-2h-indol-2-one		FGF2	L-Fucose
CHRM3	1-(4-piperidinyl)-1,3-dihydro-2h-indol-2-one		LGALS3	L-Fucose
CNR2	1-(4-piperidinyl)-1,3-dihydro-2h-indol-2-one		SELP	Myristoyl ethanolamide
ALDH2	1-(4-piperidinyl)-1,3-dihydro-2h-indol-2-one		HTR4	N-acetyl-5-hydroxytryptamine
ALDH1A1	1-(4-piperidinyl)-1,3-dihydro-2h-indol-2-one		ALB	N-acetyl-5-hydroxytryptamine
ALDH3A1	1-(4-piperidinyl)-1,3-dihydro-2h-indol-2-one		PRKACA	N-acetyl-5-hydroxytryptamine
CHRM5	1-(4-piperidinyl)-1,3-dihydro-2h-indol-2-one		CALM1	N-acetyl-5-hydroxytryptamine
CES1	1-(4-piperidinyl)-1,3-dihydro-2h-indol-2-one		EPHB3	N-acetylhistamine
SIGMAR1	1-(4-piperidinyl)-1,3-dihydro-2h-indol-2-one		PLA2G4A	N-alpha-acetyl-l-lysine
TRPV1	1-(4-piperidinyl)-1,3-dihydro-2h-indol-2-one		REN	N-alpha-acetyl-l-lysine
CHRNA3CHRNB4	1-(4-piperidinyl)-1,3-dihydro-2h-indol-2-one		TNF	Neoabietic acid
CHRNA7	1-(4-piperidinyl)-1,3-dihydro-2h-indol-2-one		TP53	Neoabietic acid
DRD4	1-(4-piperidinyl)-1,3-dihydro-2h-indol-2-one		PTPN6	Neoabietic acid
EBP	1-(4-piperidinyl)-1,3-dihydro-2h-indol-2-one		RARA	Neoabietic acid
HTR1B	1-(4-piperidinyl)-1,3-dihydro-2h-indol-2-one		MAPK3	Neoabietic acid
CHRM1	1-(4-piperidinyl)-1,3-dihydro-2h-indol-2-one		DAGLA	Neoabietic acid
GRIN2AGRIN1	1-(4-piperidinyl)-1,3-dihydro-2h-indol-2-one		FGR	Nevirapine
CCR3	1-(4-piperidinyl)-1,3-dihydro-2h-indol-2-one		CCR4	Nevirapine
PRMT6	1-(4-piperidinyl)-1,3-dihydro-2h-indol-2-one		PLAT	Oleamide
SCN5A	1-(4-piperidinyl)-1,3-dihydro-2h-indol-2-one		ARHGDIA	Pheniramine
PLD1	1-(4-piperidinyl)-1,3-dihydro-2h-indol-2-one		AOC1	Pheniramine
PRMT8	1-(4-piperidinyl)-1,3-dihydro-2h-indol-2-one		PTPN22	Phenol
SCN2A	1-(4-piperidinyl)-1,3-dihydro-2h-indol-2-one		ITGA2	Phenylacetyl-l-glutamine
CARM1	1-(4-piperidinyl)-1,3-dihydro-2h-indol-2-one		RHOA	Phenylacetyl-l-glutamine
HTR1D	1-(4-piperidinyl)-1,3-dihydro-2h-indol-2-one		C3AR1	Phenylacetyl-l-glutamine
CHRNA4	1-(4-piperidinyl)-1,3-dihydro-2h-indol-2-one		KLKB1	Primaquine
KISS1R	1-(4-piperidinyl)-1,3-dihydro-2h-indol-2-one		MAP3K5	Primaquine
FAP	1-(4-piperidinyl)-1,3-dihydro-2h-indol-2-one		CXCR4	Primaquine
CHRM4	1-(4-piperidinyl)-1,3-dihydro-2h-indol-2-one		PRKCI	Primaquine
HTR1F	1-(4-piperidinyl)-1,3-dihydro-2h-indol-2-one		TNFRSF10A	Pro-leu
HASPIN	1-(4-piperidinyl)-1,3-dihydro-2h-indol-2-one		CFB	Pro-leu
HTR3A	1-(4-piperidinyl)-1,3-dihydro-2h-indol-2-one		GZMB	Pro-leu
HRH4	1-(4-piperidinyl)-1,3-dihydro-2h-indol-2-one		TRHR	Pro-leu
PDE10A	1-(4-piperidinyl)-1,3-dihydro-2h-indol-2-one		EPHA4	Pro-Trp
IDO1	1-(4-piperidinyl)-1,3-dihydro-2h-indol-2-one		EPHA6	Pro-Trp
ANPEP	1-(4-piperidinyl)-1,3-dihydro-2h-indol-2-one		EPHB1	Pro-Trp
CHRNA3CHRNB2	1-(4-piperidinyl)-1,3-dihydro-2h-indol-2-one		C5AR1	Pro-Trp
CYP2C19	1-(4-piperidinyl)-1,3-dihydro-2h-indol-2-one		NOD2	Pymetrozin
PNMT	1-(4-piperidinyl)-1,3-dihydro-2h-indol-2-one		RAPGEF4	Pymetrozin
HSD11B1	1-(4-piperidinyl)-1,3-dihydro-2h-indol-2-one		C1R	Pyrimethanil
CCR5	1-(4-piperidinyl)-1,3-dihydro-2h-indol-2-one		EGLN3	Pyrimethanil
CCL2	1-(4-piperidinyl)-1,3-dihydro-2h-indol-2-one		PIK3R1	Quercetin 3'-methyl ether
JAK3	1-(4-piperidinyl)-1,3-dihydro-2h-indol-2-one		PDE1A	Triflumuron
JAK2	1-(4-piperidinyl)-1,3-dihydro-2h-indol-2-one		CENPE	Tropicamide
HTR2C	1-(4-piperidinyl)-1,3-dihydro-2h-indol-2-one		PDE11A	Venlafaxine
PPARG	1-(4-piperidinyl)-1,3-dihydro-2h-indol-2-one		PRKCZ	Venlafaxine
HTR5A	1-(4-piperidinyl)-1,3-dihydro-2h-indol-2-one		TEK	Venlafaxine
RPS6KA5	1-(4-piperidinyl)-1,3-dihydro-2h-indol-2-one		TLR4	Venlafaxine
IKBKB	1-(4-piperidinyl)-1,3-dihydro-2h-indol-2-one		CBR1	Zearalenone
DYRK2	1-(4-piperidinyl)-1,3-dihydro-2h-indol-2-one		TBXA2R	Zearalenone
ADCY5	1-(4-piperidinyl)-1,3-dihydro-2h-indol-2-one
MAOA	1-(4-piperidinyl)-1,3-dihydro-2h-indol-2-one
MAOB	1-(4-piperidinyl)-1,3-dihydro-2h-indol-2-one
MYLK	1-(4-piperidinyl)-1,3-dihydro-2h-indol-2-one
PKN1	1-(4-piperidinyl)-1,3-dihydro-2h-indol-2-one
CHRNB1CHRNA1CHRNGCHRND	1-(4-piperidinyl)-1,3-dihydro-2h-indol-2-one
SLC6A4	1-(benzo[d][1,3]dioxol-4-yl)-2-(methylamino)pentan-1-one
SLC6A3	1-(benzo[d][1,3]dioxol-4-yl)-2-(methylamino)pentan-1-one
CHRNA3 CHRNB4	1-(benzo[d][1,3]dioxol-4-yl)-2-(methylamino)pentan-1-one
DRD2	1-(benzo[d][1,3]dioxol-4-yl)-2-(methylamino)pentan-1-one
MAOB	1-(benzo[d][1,3]dioxol-4-yl)-2-(methylamino)pentan-1-one
CHRNA4 CHRNB2	1-(benzo[d][1,3]dioxol-4-yl)-2-(methylamino)pentan-1-one
CHRNA7	1-(benzo[d][1,3]dioxol-4-yl)-2-(methylamino)pentan-1-one
DRD3	1-(benzo[d][1,3]dioxol-4-yl)-2-(methylamino)pentan-1-one
HTR1A	1-(benzo[d][1,3]dioxol-4-yl)-2-(methylamino)pentan-1-one
HTR2A	1-(benzo[d][1,3]dioxol-4-yl)-2-(methylamino)pentan-1-one
DRD4	1-(benzo[d][1,3]dioxol-4-yl)-2-(methylamino)pentan-1-one
DPP7	1-(benzo[d][1,3]dioxol-4-yl)-2-(methylamino)pentan-1-one
FAP	1-(benzo[d][1,3]dioxol-4-yl)-2-(methylamino)pentan-1-one
DPP9	1-(benzo[d][1,3]dioxol-4-yl)-2-(methylamino)pentan-1-one
CHRNA4	1-(benzo[d][1,3]dioxol-4-yl)-2-(methylamino)pentan-1-one
NOS1	1-(benzo[d][1,3]dioxol-4-yl)-2-(methylamino)pentan-1-one
TERT	1-(benzo[d][1,3]dioxol-4-yl)-2-(methylamino)pentan-1-one
HTR1F	1-(benzo[d][1,3]dioxol-4-yl)-2-(methylamino)pentan-1-one
ADCY5	1-(benzo[d][1,3]dioxol-4-yl)-2-(methylamino)pentan-1-one
KISS1R	1-(benzo[d][1,3]dioxol-4-yl)-2-(methylamino)pentan-1-one
ROCK2	1-(benzo[d][1,3]dioxol-4-yl)-2-(methylamino)pentan-1-one
HTR2C	1-(benzo[d][1,3]dioxol-4-yl)-2-(methylamino)pentan-1-one
HTR1B	1-(benzo[d][1,3]dioxol-4-yl)-2-(methylamino)pentan-1-one
ACHE	1-(benzo[d][1,3]dioxol-4-yl)-2-(methylamino)pentan-1-one
CHRNB1 CHRNA1 CHRNG CHRND	1-(benzo[d][1,3]dioxol-4-yl)-2-(methylamino)pentan-1-one
ADRA2C	1-(benzo[d][1,3]dioxol-4-yl)-2-(methylamino)pentan-1-one
DRD1	1-(benzo[d][1,3]dioxol-4-yl)-2-(methylamino)pentan-1-one
OPRM1	1-(benzo[d][1,3]dioxol-4-yl)-2-(methylamino)pentan-1-one
NR4A1	1-(benzo[d][1,3]dioxol-4-yl)-2-(methylamino)pentan-1-one
MPO	1-(benzo[d][1,3]dioxol-4-yl)-2-(methylamino)pentan-1-one
SLC6A2	1-(benzo[d][1,3]dioxol-4-yl)-2-(methylamino)pentan-1-one
PRKCQ	1-(benzo[d][1,3]dioxol-4-yl)-2-(methylamino)pentan-1-one
IKBKB	1-(benzo[d][1,3]dioxol-4-yl)-2-(methylamino)pentan-1-one
RXRA	1-(benzo[d][1,3]dioxol-4-yl)-2-(methylamino)pentan-1-one
HTR7	1-(benzo[d][1,3]dioxol-4-yl)-2-(methylamino)pentan-1-one
CHEK1	1-(benzo[d][1,3]dioxol-4-yl)-2-(methylamino)pentan-1-one
DPP8	1-(benzo[d][1,3]dioxol-4-yl)-2-(methylamino)pentan-1-one
CASR	1-(benzo[d][1,3]dioxol-4-yl)-2-(methylamino)pentan-1-one
ROCK1	1-(benzo[d][1,3]dioxol-4-yl)-2-(methylamino)pentan-1-one
CCNE1 CDK2	1-(benzo[d][1,3]dioxol-4-yl)-2-(methylamino)pentan-1-one
HTR1E	1-(benzo[d][1,3]dioxol-4-yl)-2-(methylamino)pentan-1-one
HTR2B	1-(benzo[d][1,3]dioxol-4-yl)-2-(methylamino)pentan-1-one
HRH4	1-(benzo[d][1,3]dioxol-4-yl)-2-(methylamino)pentan-1-one
PRMT6	1-(benzo[d][1,3]dioxol-4-yl)-2-(methylamino)pentan-1-one
PRMT8	1-(benzo[d][1,3]dioxol-4-yl)-2-(methylamino)pentan-1-one
PRMT1	1-(benzo[d][1,3]dioxol-4-yl)-2-(methylamino)pentan-1-one
QDPR	1-(benzo[d][1,3]dioxol-4-yl)-2-(methylamino)pentan-1-one
HTR3A	1-(benzo[d][1,3]dioxol-4-yl)-2-(methylamino)pentan-1-one
MAPK8	1-(benzo[d][1,3]dioxol-4-yl)-2-(methylamino)pentan-1-one
AADAT	1-(benzo[d][1,3]dioxol-4-yl)-2-(methylamino)pentan-1-one
PBK	1-(benzo[d][1,3]dioxol-4-yl)-2-(methylamino)pentan-1-one
ADRA1A	1-(benzo[d][1,3]dioxol-4-yl)-2-(methylamino)pentan-1-one
DRD5	1-(benzo[d][1,3]dioxol-4-yl)-2-(methylamino)pentan-1-one
HTR1D	1-(benzo[d][1,3]dioxol-4-yl)-2-(methylamino)pentan-1-one
HASPIN	1-(benzo[d][1,3]dioxol-4-yl)-2-(methylamino)pentan-1-one
CAPN1	1-(benzo[d][1,3]dioxol-4-yl)-2-(methylamino)pentan-1-one
LTA4H	1-(benzo[d][1,3]dioxol-4-yl)-2-(methylamino)pentan-1-one
IRAK4	1-(benzo[d][1,3]dioxol-4-yl)-2-(methylamino)pentan-1-one
HRH3	1-(benzo[d][1,3]dioxol-4-yl)-2-(methylamino)pentan-1-one
PRKX	1-(benzo[d][1,3]dioxol-4-yl)-2-(methylamino)pentan-1-one
HTR1B	1-(p-fluorophenyl)piperazine
CHRNA4 CHRNB2	1-(p-fluorophenyl)piperazine
DRD2	1-(p-fluorophenyl)piperazine
SIGMAR1	1-(p-fluorophenyl)piperazine
ADRB1	1-(p-fluorophenyl)piperazine
HTR2A	1-(p-fluorophenyl)piperazine
HTR6	1-(p-fluorophenyl)piperazine
HTR7	1-(p-fluorophenyl)piperazine
HTR1A	1-(p-fluorophenyl)piperazine
ADRA2C	1-(p-fluorophenyl)piperazine
HTR1D	1-(p-fluorophenyl)piperazine
CHRNA3 CHRNB4	1-(p-fluorophenyl)piperazine
CHRNA7	1-(p-fluorophenyl)piperazine
HTR5A	1-(p-fluorophenyl)piperazine
ESR2	1-(p-fluorophenyl)piperazine
PTK2B	1-(p-fluorophenyl)piperazine
SLC6A4	1-(p-fluorophenyl)piperazine
SLC6A3	1-(p-fluorophenyl)piperazine
PNMT	1-(p-fluorophenyl)piperazine
MAOA	1-(p-fluorophenyl)piperazine
MAOB	1-(p-fluorophenyl)piperazine
AOC3	1-(p-fluorophenyl)piperazine
HTR3A	1-(p-fluorophenyl)piperazine
CHRNB1 CHRNA1 CHRNG CHRND	1-(p-fluorophenyl)piperazine
MPO	1-(p-fluorophenyl)piperazine
CHRNA4	1-(p-fluorophenyl)piperazine
ANPEP	1-(p-fluorophenyl)piperazine
HTR2B	1-(p-fluorophenyl)piperazine
HTR2C	1-(p-fluorophenyl)piperazine
CHRNA3 CHRNB2	1-(p-fluorophenyl)piperazine
CHRNB4 CHRNA4	1-(p-fluorophenyl)piperazine
CHRNB4 CHRNA2	1-(p-fluorophenyl)piperazine
CHRNA1	1-(p-fluorophenyl)piperazine
RCOR1 KDM1A	1-(p-fluorophenyl)piperazine
NAAA	1-hexadecylamine
DNM1	1-hexadecylamine
SLC22A2	1-hexadecylamine
SLC47A1	1-hexadecylamine
GRIN1 GRIN2B	1-hexadecylamine
GRIN2A GRIN1	1-hexadecylamine
GRIN1	1-hexadecylamine
CA7	1-hexadecylamine
CA3	1-hexadecylamine
CA6	1-hexadecylamine
CA12	1-hexadecylamine
CA14	1-hexadecylamine
CA9	1-hexadecylamine
CA4	1-hexadecylamine
CA5B	1-hexadecylamine
CA5A	1-hexadecylamine
CA13	1-hexadecylamine
NISCH	1-hexadecylamine
SIGMAR1	1-hexadecylamine
ACHE	1-hexadecylamine
HTR1B	1-hexadecylamine
HTR1D	1-hexadecylamine
HTR1A	1-hexadecylamine
PAOX	1-hexadecylamine
EPHX1	1,3-dicyclohexylurea
EPHX2	1,3-dicyclohexylurea
HSD11B1	1,3-dicyclohexylurea
G6PD	1,3-dicyclohexylurea
ALOX5	1,3-dicyclohexylurea
ADH1A	1,3-dicyclohexylurea
P2RX7	1,3-dicyclohexylurea
MTNR1A	1,3-dicyclohexylurea
MTNR1B	1,3-dicyclohexylurea
HDAC5	1,3-dicyclohexylurea
HDAC7	1,3-dicyclohexylurea
PTGES	1,3-dicyclohexylurea
PRMT1	1,3-dicyclohexylurea
CNR2	1,3-dicyclohexylurea
HTR2B	1,3-dicyclohexylurea
ADH4	1,3-dicyclohexylurea
TNKS2	1,3-dicyclohexylurea
CDC25B	1,3-dicyclohexylurea
CTSL	1,3-dicyclohexylurea
PTPN1	1,3-dicyclohexylurea
FKBP1A	1,3-dicyclohexylurea
CYP19A1	1,3-dicyclohexylurea
SLC6A2	1,3-dicyclohexylurea
SLC6A3	1,3-dicyclohexylurea
GRM1	1,3-dicyclohexylurea
IDO1	1,3-dicyclohexylurea
ADH1B	1,3-dicyclohexylurea
ADH1C	1,3-dicyclohexylurea
CETP	1,3-dicyclohexylurea
HSP90AA1	1,3-dicyclohexylurea
TSPO	1,3-dicyclohexylurea
ADH7	1,3-dicyclohexylurea
TACR1	1,3-dicyclohexylurea
PABPC1	1,3-dicyclohexylurea
MAPK14	1,3-dicyclohexylurea
PARP1	1,3-dicyclohexylurea
KCNA5	1,3-dicyclohexylurea
SIGMAR1	1,3-dicyclohexylurea
PTGS2	1,3-dicyclohexylurea
MMP13	1,3-dicyclohexylurea
UTS2R	1,3-dicyclohexylurea
BRD4	1,3-dicyclohexylurea
PTGS1	1,3-dicyclohexylurea
ADORA1	1,3-dicyclohexylurea
PLK1	1,3-dicyclohexylurea
MAPK9	1,3-dicyclohexylurea
ESR1	1,3-dicyclohexylurea
GABRB3 GABRA3 GABRG2	1,3-dicyclohexylurea
GABRB3 GABRG2 GABRA1	1,3-dicyclohexylurea
GABRB3 GABRG2 GABRA5	1,3-dicyclohexylurea
GABRA2 GABRB3 GABRG2	1,3-dicyclohexylurea
GABRG2 GABRB3 GABRA6	1,3-dicyclohexylurea
ESR2	1,3-dicyclohexylurea
NR1H4	1,3-dicyclohexylurea
HCRTR2	1,3-dicyclohexylurea
PRMT3	1,3-dicyclohexylurea
FNTA FNTB	1,3-dicyclohexylurea
TNKS	1,3-dicyclohexylurea
MC4R	1,3-dicyclohexylurea
PDE4B	1,3-dicyclohexylurea
CYP17A1	1,3-dicyclohexylurea
CTSC	1,3-dicyclohexylurea
CACNA1B	1,3-dicyclohexylurea
CA2	1,8-octanediol
TRPM8	1,8-octanediol
CA1	1,8-octanediol
CA4	1,8-octanediol
CDC25B	1,8-octanediol
NR1I3	1,8-octanediol
ESR1	1,8-octanediol
ESR2	1,8-octanediol
AR	1,8-octanediol
NR1H4	1,8-octanediol
SHH	1,8-octanediol
SHBG	1,8-octanediol
GPBAR1	1,8-octanediol
NPC1L1	1,8-octanediol
CDC25A	1,8-octanediol
HSD11B1	1,8-octanediol
POLA1	1,8-octanediol
CDK1	1,8-octanediol
FFAR1	10-hydroxydecanoate
FABP3	10-hydroxydecanoate
FABP2	10-hydroxydecanoate
FABP4	10-hydroxydecanoate
HSD11B1	10-hydroxydecanoate
SLC22A6	10-hydroxydecanoate
PPARA	10-hydroxydecanoate
AR	10-hydroxydecanoate
VDR	10-hydroxydecanoate
POLB	10-hydroxydecanoate
CDC25A	10-hydroxydecanoate
GPBAR1	10-hydroxydecanoate
AKR1B10	10-hydroxydecanoate
FABP5	10-hydroxydecanoate
PPARD	10-hydroxydecanoate
KDM2A	10-hydroxydecanoate
PHF8	10-hydroxydecanoate
UGT2B7	10-hydroxydecanoate
SERPINA6	10-hydroxydecanoate
SHBG	10-hydroxydecanoate
HSD17B3	10-hydroxydecanoate
G6PD	10-hydroxydecanoate
GABBR1	10-hydroxydecanoate
PTGFR	10-hydroxydecanoate
FNTAFNTB	10-hydroxydecanoate
NPC1L1	10-hydroxydecanoate
GABRA2GABRB2GABRG2	10-hydroxydecanoate
HSD11B2	10-hydroxydecanoate
HAO1	10-hydroxydecanoate
NR1H4	10-hydroxydecanoate
KDM5C	10-hydroxydecanoate
CYP19A1	10-hydroxydecanoate
CA2	10-hydroxydecanoate
PLG	10-hydroxydecanoate
PTGER2	10-hydroxydecanoate
CA1	10-hydroxydecanoate
AKR1B1	10-hydroxydecanoate
CDC45	10-hydroxydecanoate
IDO1	10-hydroxydecanoate
PIM1	10-hydroxydecanoate
PIM2	10-hydroxydecanoate
CHRNA7	10-hydroxydecanoate
WEE1	10-hydroxydecanoate
GSTK1	10-hydroxydecanoate
AMPD3	10-hydroxydecanoate
AMPD2	10-hydroxydecanoate
PARP1	10-hydroxydecanoate
THRA	10-hydroxydecanoate
THRB	10-hydroxydecanoate
LTA4H	10-hydroxydecanoate
CSNK2A1	10-hydroxydecanoate
SAE1UBA2	10-hydroxydecanoate
GRM5	10-hydroxydecanoate
HAO2	10-hydroxydecanoate
TOP1	1h-pyrano[3',4':6,7]indolizino[1,2-b]quinoline-3,14(4h,12h)-dione, 4,11-diethyl-4,9-dihydroxy-, (4s)-
SLC47A2	1h-pyrano[3',4':6,7]indolizino[1,2-b]quinoline-3,14(4h,12h)-dione, 4,11-diethyl-4,9-dihydroxy-, (4s)-
MMP1	1h-pyrano[3',4':6,7]indolizino[1,2-b]quinoline-3,14(4h,12h)-dione, 4,11-diethyl-4,9-dihydroxy-, (4s)-
HIF1A	1h-pyrano[3',4':6,7]indolizino[1,2-b]quinoline-3,14(4h,12h)-dione, 4,11-diethyl-4,9-dihydroxy-, (4s)-
SLC22A2	1h-pyrano[3',4':6,7]indolizino[1,2-b]quinoline-3,14(4h,12h)-dione, 4,11-diethyl-4,9-dihydroxy-, (4s)-
HTR2B	1h-pyrano[3',4':6,7]indolizino[1,2-b]quinoline-3,14(4h,12h)-dione, 4,11-diethyl-4,9-dihydroxy-, (4s)-
ACHE	1h-pyrano[3',4':6,7]indolizino[1,2-b]quinoline-3,14(4h,12h)-dione, 4,11-diethyl-4,9-dihydroxy-, (4s)-
SLC47A1	1h-pyrano[3',4':6,7]indolizino[1,2-b]quinoline-3,14(4h,12h)-dione, 4,11-diethyl-4,9-dihydroxy-, (4s)-
ADRA2C	1h-pyrano[3',4':6,7]indolizino[1,2-b]quinoline-3,14(4h,12h)-dione, 4,11-diethyl-4,9-dihydroxy-, (4s)-
CYP3A4	1h-pyrano[3',4':6,7]indolizino[1,2-b]quinoline-3,14(4h,12h)-dione, 4,11-diethyl-4,9-dihydroxy-, (4s)-
HNRNPA1	1h-pyrano[3',4':6,7]indolizino[1,2-b]quinoline-3,14(4h,12h)-dione, 4,11-diethyl-4,9-dihydroxy-, (4s)-
CHRM4	1h-pyrano[3',4':6,7]indolizino[1,2-b]quinoline-3,14(4h,12h)-dione, 4,11-diethyl-4,9-dihydroxy-, (4s)-
HDAC6	1h-pyrano[3',4':6,7]indolizino[1,2-b]quinoline-3,14(4h,12h)-dione, 4,11-diethyl-4,9-dihydroxy-, (4s)-
HDAC1	1h-pyrano[3',4':6,7]indolizino[1,2-b]quinoline-3,14(4h,12h)-dione, 4,11-diethyl-4,9-dihydroxy-, (4s)-
HDAC8	1h-pyrano[3',4':6,7]indolizino[1,2-b]quinoline-3,14(4h,12h)-dione, 4,11-diethyl-4,9-dihydroxy-, (4s)-
SRC	2-amino-1-methyl-6-phenylimidazo[4,5-b]pyridine (phip)
GRM4	2-amino-1-methyl-6-phenylimidazo[4,5-b]pyridine (phip)
EGFR	2-amino-1-methyl-6-phenylimidazo[4,5-b]pyridine (phip)
CA7	2-amino-1-methyl-6-phenylimidazo[4,5-b]pyridine (phip)
CA13	2-amino-1-methyl-6-phenylimidazo[4,5-b]pyridine (phip)
MAPKAPK2	2-amino-1-methyl-6-phenylimidazo[4,5-b]pyridine (phip)
KDR	2-amino-1-methyl-6-phenylimidazo[4,5-b]pyridine (phip)
HTR7	2-amino-1-methyl-6-phenylimidazo[4,5-b]pyridine (phip)
MGLL	2-amino-1-methyl-6-phenylimidazo[4,5-b]pyridine (phip)
ADRA1A	2-amino-1-phenylethanol
ADRA2A	2-amino-1-phenylethanol
ADRA2B	2-amino-1-phenylethanol
HTR3A	2-amino-1-phenylethanol
TAAR1	2-amino-1-phenylethanol
NMUR2	2-amino-1-phenylethanol
ADRB1	2-amino-1-phenylethanol
ADRA1B	2-amino-1-phenylethanol
HTR1D	2-amino-1-phenylethanol
PNMT	2-amino-1-phenylethanol
DPP4	2-amino-1-phenylethanol
HTR2A	2-amino-1-phenylethanol
AOC3	2-aminobenzimidazole
SIRT1	2-aminobenzimidazole
DYRK1A	2-aminobenzimidazole
CLK1	2-aminobenzimidazole
HTR5A	2-aminobenzimidazole
NOS1	2-imino-4-methylpiperidine
NOS2	2-imino-4-methylpiperidine
NOS3	2-imino-4-methylpiperidine
FABP4	2-ketohexanoic acid
FABP3	2-ketohexanoic acid
FABP5	2-ketohexanoic acid
PPARD	2-ketohexanoic acid
FFAR1	2-ketohexanoic acid
FABP2	2-ketohexanoic acid
HAO1	2-ketohexanoic acid
HSD11B1	2-ketohexanoic acid
AR	2-ketohexanoic acid
VDR	2-ketohexanoic acid
CYP19A1	2-ketohexanoic acid
NR1H4	2-ketohexanoic acid
POLB	2-ketohexanoic acid
CDC25A	2-ketohexanoic acid
G6PD	2-ketohexanoic acid
GPBAR1	2-ketohexanoic acid
AKR1B10	2-ketohexanoic acid
PPARA	2-ketohexanoic acid
SLC22A6	2-ketohexanoic acid
KDM2A	2-ketohexanoic acid
PHF8	2-ketohexanoic acid
KDM5C	2-ketohexanoic acid
UGT2B7	2-ketohexanoic acid
SERPINA6	2-ketohexanoic acid
SHBG	2-ketohexanoic acid
HSD17B3	2-ketohexanoic acid
GABBR1	2-ketohexanoic acid
CA2	2-ketohexanoic acid
CA1	2-ketohexanoic acid
PTGER2	2-ketohexanoic acid
PTGFR	2-ketohexanoic acid
FNTAFNTB	2-ketohexanoic acid
NPC1L1	2-ketohexanoic acid
GABRA2GABRB2GABRG2	2-ketohexanoic acid
HSD11B2	2-ketohexanoic acid
DAO	2-ketohexanoic acid
EGLN1	2-ketohexanoic acid
SLC16A1	2-ketohexanoic acid
MAOB	2-ketohexanoic acid
MAOA	2-ketohexanoic acid
SLC6A4	2-methylamino-1-phenylbutane
SLC6A3	2-methylamino-1-phenylbutane
SIGMAR1	2-methylamino-1-phenylbutane
SLC18A2	2-methylamino-1-phenylbutane
TAAR1	2-methylamino-1-phenylbutane
MAOA	2-methylamino-1-phenylbutane
MAOB	2-methylamino-1-phenylbutane
KDM1A	2-methylamino-1-phenylbutane
HTR2A	2-methylamino-1-phenylbutane
DRD3	2-methylamino-1-phenylbutane
DRD2	2-methylamino-1-phenylbutane
SLC6A2	2-methylamino-1-phenylbutane
HRH1	2-methylamino-1-phenylbutane
KCNH2	2-methylamino-1-phenylbutane
ADRA2A	2-methylamino-1-phenylbutane
ADRA2B	2-methylamino-1-phenylbutane
HTR2C	2-methylamino-1-phenylbutane
CHRNA4CHRNB2	2-methylamino-1-phenylbutane
ACHE	2-methylamino-1-phenylbutane
CHRNA3CHRNB4	2-methylamino-1-phenylbutane
HTR2B	2-methylamino-1-phenylbutane
HRH3	2-methylamino-1-phenylbutane
HTR1A	2-methylamino-1-phenylbutane
RCOR1KDM1A	2-methylamino-1-phenylbutane
HTR5A	2-methylamino-1-phenylbutane
PDPK1	2-methylamino-1-phenylbutane
AOC3	2-methylamino-1-phenylbutane
ADRA1A	2-methylamino-1-phenylbutane
CCR3	2-methylamino-1-phenylbutane
PRCP	2-methylamino-1-phenylbutane
HTR1E	2-methylamino-1-phenylbutane
CHRNB4CHRNA2	2-methylamino-1-phenylbutane
SPHK2	2-methylamino-1-phenylbutane
CHRNA4CHRNB2	2,2,6,6-tetramethyl-4 piperidone
CHRNA3CHRNB4	2,2,6,6-tetramethyl-4 piperidone
SRD5A2	2,2,6,6-tetramethyl-4 piperidone
CHRNA7	2,2,6,6-tetramethyl-4 piperidone
SLC6A3	2,2,6,6-tetramethyl-4 piperidone
CHRNB1CHRNA1CHRNGCHRND	2,2,6,6-tetramethyl-4 piperidone
CHRNB4CHRNA4	2,2,6,6-tetramethyl-4 piperidone
CHRNB3CHRNA6CHRNB2CHRNA3	2,2,6,6-tetramethyl-4 piperidone
CHRNA2CHRNB2	2,2,6,6-tetramethyl-4 piperidone
CHRNA3	2,2,6,6-tetramethyl-4 piperidone
HRH3	2,2,6,6-tetramethyl-4 piperidone
FAAH	2,2,6,6-tetramethyl-4 piperidone
BCHE	2,2,6,6-tetramethyl-4 piperidone
DNM1	2,2,6,6-tetramethyl-4 piperidone
PAOX	2,2,6,6-tetramethyl-4 piperidone
FYN	2,2,6,6-tetramethyl-4 piperidone
EGFR	2,2,6,6-tetramethyl-4 piperidone
CYP2D6	2,2,6,6-tetramethyl-4 piperidone
DRD4	2,2,6,6-tetramethyl-4 piperidone
ACHE	2,4-diaminotoluene
ESR1	2',6'-dihydroxy 4'-methoxydihydrochalcone
ESR2	2',6'-dihydroxy 4'-methoxydihydrochalcone
TUBB1	2',6'-dihydroxy 4'-methoxydihydrochalcone
ACHE	2',6'-dihydroxy 4'-methoxydihydrochalcone
MAOA	2',6'-dihydroxy 4'-methoxydihydrochalcone
PLA2G7	2',6'-dihydroxy 4'-methoxydihydrochalcone
CCND3CCND1CDK4CCND2	2',6'-dihydroxy 4'-methoxydihydrochalcone
HSP90AA1	2',6'-dihydroxy 4'-methoxydihydrochalcone
FLT3	2',6'-dihydroxy 4'-methoxydihydrochalcone
CDK2CCNA1CCNA2	2',6'-dihydroxy 4'-methoxydihydrochalcone
ALPL	2',6'-dihydroxy 4'-methoxydihydrochalcone
MAOB	2',6'-dihydroxy 4'-methoxydihydrochalcone
KDM1A	2',6'-dihydroxy 4'-methoxydihydrochalcone
SHBG	2',6'-dihydroxy 4'-methoxydihydrochalcone
RET	2',6'-dihydroxy 4'-methoxydihydrochalcone
ALOX5	2',6'-dihydroxy 4'-methoxydihydrochalcone
ABL1	2',6'-dihydroxy 4'-methoxydihydrochalcone
MTOR	2',6'-dihydroxy 4'-methoxydihydrochalcone
PIK3CD	2',6'-dihydroxy 4'-methoxydihydrochalcone
PRKDC	2',6'-dihydroxy 4'-methoxydihydrochalcone
PIK3CB	2',6'-dihydroxy 4'-methoxydihydrochalcone
HCK	2',6'-dihydroxy 4'-methoxydihydrochalcone
PIK3CG	2',6'-dihydroxy 4'-methoxydihydrochalcone
PI4KB	2',6'-dihydroxy 4'-methoxydihydrochalcone
PIK3CA	2',6'-dihydroxy 4'-methoxydihydrochalcone
EPHB4	2',6'-dihydroxy 4'-methoxydihydrochalcone
CXCR2	2',6'-dihydroxy 4'-methoxydihydrochalcone
EIF2AK2	2',6'-dihydroxy 4'-methoxydihydrochalcone
PTGS2	2',6'-dihydroxy 4'-methoxydihydrochalcone
FAP	2',6'-dihydroxy 4'-methoxydihydrochalcone
JAK3	2',6'-dihydroxy 4'-methoxydihydrochalcone
PITRM1	2',6'-dihydroxy 4'-methoxydihydrochalcone
EBP	2',6'-dihydroxy 4'-methoxydihydrochalcone
HSP90AB1	2',6'-dihydroxy 4'-methoxydihydrochalcone
SIGMAR1	2',6'-dihydroxy 4'-methoxydihydrochalcone
PLA2G5	2',6'-dihydroxy 4'-methoxydihydrochalcone
CYP1A2	2',6'-dihydroxy 4'-methoxydihydrochalcone
PDE4B	2',6'-dihydroxy 4'-methoxydihydrochalcone
TERT	2',6'-dihydroxy 4'-methoxydihydrochalcone
ADORA1	2',6'-dihydroxy 4'-methoxydihydrochalcone
ABCG2	2',6'-dihydroxy 4'-methoxydihydrochalcone
PDE2A	2',6'-dihydroxy 4'-methoxydihydrochalcone
GCGR	2',6'-dihydroxy 4'-methoxydihydrochalcone
PDE4A	2',6'-dihydroxy 4'-methoxydihydrochalcone
LIPG	2',6'-dihydroxy 4'-methoxydihydrochalcone
TTR	2',6'-dihydroxy 4'-methoxydihydrochalcone
ERBB2	2',6'-dihydroxy 4'-methoxydihydrochalcone
ANPEP	2',6'-dihydroxy 4'-methoxydihydrochalcone
GSK3A	2',6'-dihydroxy 4'-methoxydihydrochalcone
PDE5A	2',6'-dihydroxy 4'-methoxydihydrochalcone
ALPG	2',6'-dihydroxy 4'-methoxydihydrochalcone
STAT3	2',6'-dihydroxy 4'-methoxydihydrochalcone
PLAA	2',6'-dihydroxy 4'-methoxydihydrochalcone
MIF	2',6'-dihydroxy 4'-methoxydihydrochalcone
LNPEP	2',6'-dihydroxy 4'-methoxydihydrochalcone
HSD17B2	2',6'-dihydroxy 4'-methoxydihydrochalcone
PLK1	2',6'-dihydroxy 4'-methoxydihydrochalcone
PREP	2',6'-dihydroxy 4'-methoxydihydrochalcone
GRM2	2',6'-dihydroxy 4'-methoxydihydrochalcone
PIM2	2',6'-dihydroxy 4'-methoxydihydrochalcone
TRPM8	2',6'-dihydroxy 4'-methoxydihydrochalcone
CYP11B1	2',6'-dihydroxy 4'-methoxydihydrochalcone
ADORA2B	2',6'-dihydroxy 4'-methoxydihydrochalcone
CYP11B2	2',6'-dihydroxy 4'-methoxydihydrochalcone
ADAM17	2',6'-dihydroxy 4'-methoxydihydrochalcone
CDK5R1CDK5	2',6'-dihydroxy 4'-methoxydihydrochalcone
MAPK8	2',6'-dihydroxy 4'-methoxydihydrochalcone
DYRK1A	2',6'-dihydroxy 4'-methoxydihydrochalcone
ADORA2A	2',6'-dihydroxy 4'-methoxydihydrochalcone
MAPK10	2',6'-dihydroxy 4'-methoxydihydrochalcone
MMP2	2',6'-dihydroxy 4'-methoxydihydrochalcone
MAPK9	2',6'-dihydroxy 4'-methoxydihydrochalcone
DUSP3	2',6'-dihydroxy 4'-methoxydihydrochalcone
SLC9A1	2',6'-dihydroxy 4'-methoxydihydrochalcone
KCNMA1	2',6'-dihydroxy 4'-methoxydihydrochalcone
HSD17B3	2',6'-dihydroxy 4'-methoxydihydrochalcone
VCP	2',6'-dihydroxy 4'-methoxydihydrochalcone
DBF4CDC7	2',6'-dihydroxy 4'-methoxydihydrochalcone
FAAH	2',6'-dihydroxy 4'-methoxydihydrochalcone
TUBB3	2',6'-dihydroxy 4'-methoxydihydrochalcone
CDK2	2',6'-dihydroxy 4'-methoxydihydrochalcone
HCRTR1	2',6'-dihydroxy 4'-methoxydihydrochalcone
FLT1	2',6'-dihydroxy 4'-methoxydihydrochalcone
PDGFRB	2',6'-dihydroxy 4'-methoxydihydrochalcone
PLAU	2',6'-dihydroxy 4'-methoxydihydrochalcone
CASP3	2',6'-dihydroxy 4'-methoxydihydrochalcone
KDM5A	2',6'-dihydroxy 4'-methoxydihydrochalcone
CASP7	2',6'-dihydroxy 4'-methoxydihydrochalcone
MMP14	2',6'-dihydroxy 4'-methoxydihydrochalcone
PPIA	2',6'-dihydroxy 4'-methoxydihydrochalcone
FNTAFNTB	2',6'-dihydroxy 4'-methoxydihydrochalcone
GABRB3GABRA3GABRG2	2',6'-dihydroxy 4'-methoxydihydrochalcone
GABRB3GABRG2GABRA1	2',6'-dihydroxy 4'-methoxydihydrochalcone
GABRB3GABRG2GABRA5	2',6'-dihydroxy 4'-methoxydihydrochalcone
GABRA2GABRB3GABRG2	2',6'-dihydroxy 4'-methoxydihydrochalcone
ASF1A	2',6'-dihydroxy 4'-methoxydihydrochalcone
CMA1	2',6'-dihydroxy 4'-methoxydihydrochalcone
ERCC5	2',6'-dihydroxy 4'-methoxydihydrochalcone
FEN1	2',6'-dihydroxy 4'-methoxydihydrochalcone
RPS6KA2	2',6'-dihydroxy 4'-methoxydihydrochalcone
CYP1A2	2(1h)-pyridinone
TNKS2	2(1h)-pyridinone
TNKS	2(1h)-pyridinone
PARP1	2(1h)-pyridinone
ADH1B	2(1h)-pyridinone
FYN	2(1h)-pyridinone
MCL1	2(1h)-pyridinone
PARP2	2(1h)-pyridinone
CA7	2(1h)-pyridinone
CA1	2(1h)-pyridinone
CA3	2(1h)-pyridinone
CA6	2(1h)-pyridinone
CA12	2(1h)-pyridinone
CA14	2(1h)-pyridinone
CA9	2(1h)-pyridinone
CA4	2(1h)-pyridinone
CA13	2(1h)-pyridinone
CA5B	2(1h)-pyridinone
CA5A	2(1h)-pyridinone
ADH1A	2(1h)-pyridinone
HDAC1	3-(4-formylaminobutyryl)pyridine
CDC7	3-(4-formylaminobutyryl)pyridine
NAMPT	3-(4-formylaminobutyryl)pyridine
KDM5C	3-(4-formylaminobutyryl)pyridine
KDM4B	3-(4-formylaminobutyryl)pyridine
KDM5B	3-(4-formylaminobutyryl)pyridine
KDM4A	3-(4-formylaminobutyryl)pyridine
TDP2	3-(4-formylaminobutyryl)pyridine
EGFR	3-(4-formylaminobutyryl)pyridine
CA2	3-(4-formylaminobutyryl)pyridine
MIF	3-(4-formylaminobutyryl)pyridine
CA1	3-(4-formylaminobutyryl)pyridine
CA12	3-(4-formylaminobutyryl)pyridine
CA14	3-(4-formylaminobutyryl)pyridine
CA9	3-(4-formylaminobutyryl)pyridine
CISD1	3-(4-formylaminobutyryl)pyridine
MAOA	3-(4-formylaminobutyryl)pyridine
IDH1	3-(4-formylaminobutyryl)pyridine
MAOB	3-(4-formylaminobutyryl)pyridine
DYRK1A	3-(4-formylaminobutyryl)pyridine
PIK3CD	3-(4-formylaminobutyryl)pyridine
PIK3CB	3-(4-formylaminobutyryl)pyridine
PIK3CG	3-(4-formylaminobutyryl)pyridine
MALT1	3-(4-formylaminobutyryl)pyridine
PIK3CA	3-(4-formylaminobutyryl)pyridine
CLK1	3-(4-formylaminobutyryl)pyridine
DYRK2	3-(4-formylaminobutyryl)pyridine
DYRK1B	3-(4-formylaminobutyryl)pyridine
GSK3B	3-(4-formylaminobutyryl)pyridine
SYK	3-(4-formylaminobutyryl)pyridine
RPS6KA5	3-(4-formylaminobutyryl)pyridine
AGTR1	3-(4-formylaminobutyryl)pyridine
PARP10	3-(4-formylaminobutyryl)pyridine
CDK2	3-(4-formylaminobutyryl)pyridine
ROCK1	3-(4-formylaminobutyryl)pyridine
RPS6KB1	3-(4-formylaminobutyryl)pyridine
PTGDR2	3-(4-formylaminobutyryl)pyridine
TGM2	3-(4-formylaminobutyryl)pyridine
PIM2	3-(4-formylaminobutyryl)pyridine
HDAC8	3-(4-formylaminobutyryl)pyridine
ASAH1	3-(4-formylaminobutyryl)pyridine
PRF1	3-(4-formylaminobutyryl)pyridine
CDK2CCNA1CCNA2	3-(4-formylaminobutyryl)pyridine
USP7	3-(4-formylaminobutyryl)pyridine
METAP1	3-(4-formylaminobutyryl)pyridine
TTR	3-(4-formylaminobutyryl)pyridine
FLT3	3-(4-formylaminobutyryl)pyridine
AURKA	3-(4-formylaminobutyryl)pyridine
PIN1	3-(4-formylaminobutyryl)pyridine
ROCK2	3-(4-formylaminobutyryl)pyridine
NOS3	3-(4-formylaminobutyryl)pyridine
PTK2B	3-(4-formylaminobutyryl)pyridine
ALK	3-(4-formylaminobutyryl)pyridine
SLC22A12	3-(4-formylaminobutyryl)pyridine
PGR	3-(4-formylaminobutyryl)pyridine
CCNB3CDK1CCNB1CCNB2	3-(4-formylaminobutyryl)pyridine
AOC3	3-(4-formylaminobutyryl)pyridine
GRK2	3-(4-formylaminobutyryl)pyridine
HPGD	3-(4-formylaminobutyryl)pyridine
EPHB2	3-(4-formylaminobutyryl)pyridine
APP	3-(4-formylaminobutyryl)pyridine
PTPRC	3-(4-formylaminobutyryl)pyridine
QPCT	3-(4-formylaminobutyryl)pyridine
PARP2	3-(4-formylaminobutyryl)pyridine
PSEN2PSENENNCSTNAPH1APSEN1APH1B	3-(4-formylaminobutyryl)pyridine
AKR1A1	3-(4-formylaminobutyryl)pyridine
DUSP3	3-(4-formylaminobutyryl)pyridine
TRPM8	3-(4-formylaminobutyryl)pyridine
CCNCCDK8	3-(4-formylaminobutyryl)pyridine
ICAM1	3-(4-formylaminobutyryl)pyridine
TMIGD3	3-(4-formylaminobutyryl)pyridine
VCAM1	3-(4-formylaminobutyryl)pyridine
SELE	3-(4-formylaminobutyryl)pyridine
KDM1A	3-(4-formylaminobutyryl)pyridine
SLC18A2	3-(4-formylaminobutyryl)pyridine
FBP1	3-(4-formylaminobutyryl)pyridine
P2RY1	3-(4-formylaminobutyryl)pyridine
PARP1	3-acetylindole
SLC6A3	3-acetylindole
PIM1	3-acetylindole
HTR1B	3-acetylindole
HTR1D	3-acetylindole
MPO	3-acetylindole
IMPDH2	3-acetylindole
HMOX1	3-acetylindole
SLC6A4	3-acetylindole
HTR2B	3-acetylindole
ACE	3-acetylindole
CES1	3-acetylindole
ALDH2	3-acetylindole
ALDH1A1	3-acetylindole
CHRM1	3-acetylindole
CES2	3-acetylindole
TERT	3-acetylindole
PTPRC	3-acetylindole
TLR9	3-acetylindole
ALDH3A1	3-acetylindole
P2RX7	3-acetylindole
MGLL	3-acetylindole
PIM3	3-acetylindole
CYP2A6	3-acetylindole
MAOB	3-acetylindole
CTRB1	3-acetylindole
EPHX1	3-cyclohexyl-1,1-dimethylurea
EPHX2	3-cyclohexyl-1,1-dimethylurea
HSD11B1	3-cyclohexyl-1,1-dimethylurea
ADH1A	3-cyclohexyl-1,1-dimethylurea
ADH1C	3-cyclohexyl-1,1-dimethylurea
G6PD	3-cyclohexyl-1,1-dimethylurea
MTNR1A	3-cyclohexyl-1,1-dimethylurea
MTNR1B	3-cyclohexyl-1,1-dimethylurea
CTSL	3-cyclohexyl-1,1-dimethylurea
MPO	3-cyclohexyl-1,1-dimethylurea
PARP1	3-cyclohexyl-1,1-dimethylurea
ACHE	3-cyclohexyl-1,1-dimethylurea
IDO1	3-cyclohexyl-1,1-dimethylurea
HDAC3	3-cyclohexyl-1,1-dimethylurea
HDAC2	3-cyclohexyl-1,1-dimethylurea
HDAC5	3-cyclohexyl-1,1-dimethylurea
HDAC7	3-cyclohexyl-1,1-dimethylurea
HDAC11	3-cyclohexyl-1,1-dimethylurea
HDAC10	3-cyclohexyl-1,1-dimethylurea
ADH7	3-cyclohexyl-1,1-dimethylurea
SIGMAR1	3-cyclohexyl-1,1-dimethylurea
ALOX5	3-cyclohexyl-1,1-dimethylurea
PRMT1	3-cyclohexyl-1,1-dimethylurea
PABPC1	3-cyclohexyl-1,1-dimethylurea
TNKS2	3-cyclohexyl-1,1-dimethylurea
TYMS	3-cyclohexyl-1,1-dimethylurea
HSD17B3	3-cyclohexyl-1,1-dimethylurea
SLC6A3	3-cyclohexyl-1,1-dimethylurea
GABRB3GABRA3GABRG2	3-cyclohexyl-1,1-dimethylurea
GABRB3GABRG2GABRA1	3-cyclohexyl-1,1-dimethylurea
GABRB3GABRG2GABRA5	3-cyclohexyl-1,1-dimethylurea
GABRA2GABRB3GABRG2	3-cyclohexyl-1,1-dimethylurea
GABRG2GABRB3GABRA6	3-cyclohexyl-1,1-dimethylurea
P2RX7	3-cyclohexyl-1,1-dimethylurea
CYP19A1	3-cyclohexyl-1,1-dimethylurea
SRD5A2	3-cyclohexyl-1,1-dimethylurea
CYP17A1	3-cyclohexyl-1,1-dimethylurea
GLI2	3-cyclohexyl-1,1-dimethylurea
GLI1	3-cyclohexyl-1,1-dimethylurea
CTSC	3-cyclohexyl-1,1-dimethylurea
PTPN1	3-cyclohexyl-1,1-dimethylurea
MAOB	3-cyclohexyl-1,1-dimethylurea
BBOX1	3-dehydrocarnitine
CPT2	3-dehydrocarnitine
CA2	3-hydroxyanthranilic acid
CA1	3-hydroxyanthranilic acid
CA6	3-hydroxyanthranilic acid
CA12	3-hydroxyanthranilic acid
CA9	3-hydroxyanthranilic acid
CA7	3-hydroxyanthranilic acid
CA14	3-hydroxyanthranilic acid
CA4	3-hydroxyanthranilic acid
MMP9	3-hydroxyanthranilic acid
MMP1	3-hydroxyanthranilic acid
MMP2	3-hydroxyanthranilic acid
MMP8	3-hydroxyanthranilic acid
CA3	3-hydroxyanthranilic acid
CA13	3-hydroxyanthranilic acid
CA5B	3-hydroxyanthranilic acid
CA5A	3-hydroxyanthranilic acid
FUT7	3-hydroxyanthranilic acid
AKR1B1	3-hydroxyanthranilic acid
SLC25A20	3-hydroxybutyrylcarnitine
NR1H4	3-hydroxybutyrylcarnitine
PIN1	3-hydroxybutyrylcarnitine
AKT1	3-hydroxybutyrylcarnitine
FFAR1	3-hydroxybutyrylcarnitine
CASP1	3-hydroxybutyrylcarnitine
CACNA2D1	3-methyl-l-histidine
CPB2	3-methyl-l-histidine
TH	3-methyl-l-histidine
GABBR2GABBR1	3-methyl-l-histidine
ENPEP	3-methyl-l-histidine
GABBR1	3-methyl-l-histidine
ANPEP	3-methyl-l-histidine
PEPD	3-methyl-l-histidine
SLC1A2	3-methyl-l-histidine
KMO	3-methyl-l-histidine
KDM4C	3-methyl-l-histidine
KYNU	3-methyl-l-histidine
RNPEP	3-methyl-l-histidine
OAT	3-methyl-l-histidine
KDM4E	3-methyl-l-histidine
FYN	3-methyl-l-histidine
EGFR	3-methyl-l-histidine
ADORA3	3-methyl-l-histidine
LCK	3-methyl-l-histidine
HRH3	3-methyl-l-histidine
HRH4	3-methyl-l-histidine
CHRNA3CHRNB2	3-methyladenine
HTR1E	3-methyladenine
OPRM1	3-methyladenine
OPRK1	3-methyladenine
METAP2	3-methyladenine
ADRA1D	3-methyladenine
SLC6A3	3-methyladenine
F2	3-methyladenine
ADH1A	3,4-dimethylmethcathinone
CYP2A6	3,4-dimethylmethcathinone
DAO	3,4-dimethylmethcathinone
IMPDH2	3,4-dimethylmethcathinone
ADH1B	3,4-dimethylmethcathinone
ADH1C	3,4-dimethylmethcathinone
ABCC9	4-(methylnitrosamino)-1-(3-pyridyl)-1-butanol
KCNJ11ABCC9	4-(methylnitrosamino)-1-(3-pyridyl)-1-butanol
HMOX1	4-(methylnitrosamino)-1-(3-pyridyl)-1-butanol
AR	4-(methylnitrosamino)-1-(3-pyridyl)-1-butanol
CDK5R1CDK5	4-(methylnitrosamino)-1-(3-pyridyl)-1-butanol
MTNR1A	4-(methylnitrosamino)-1-(3-pyridyl)-1-butanol
HSD17B2	4-(methylnitrosamino)-1-(3-pyridyl)-1-butanol
AOC3	4-(methylnitrosamino)-1-(3-pyridyl)-1-butanol
JAK1	4-(methylnitrosamino)-1-(3-pyridyl)-1-butanol
JAK2	4-(methylnitrosamino)-1-(3-pyridyl)-1-butanol
CYP2C9	4-(methylnitrosamino)-1-(3-pyridyl)-1-butanol
CYP2C19	4-(methylnitrosamino)-1-(3-pyridyl)-1-butanol
CASP1	4-(methylnitrosamino)-1-(3-pyridyl)-1-butanol
CA2	4-(methylnitrosamino)-1-(3-pyridyl)-1-butanol
CA1	4-(methylnitrosamino)-1-(3-pyridyl)-1-butanol
CA7	4-(methylnitrosamino)-1-(3-pyridyl)-1-butanol
CA3	4-(methylnitrosamino)-1-(3-pyridyl)-1-butanol
CA6	4-(methylnitrosamino)-1-(3-pyridyl)-1-butanol
CA12	4-(methylnitrosamino)-1-(3-pyridyl)-1-butanol
CA14	4-(methylnitrosamino)-1-(3-pyridyl)-1-butanol
CA9	4-(methylnitrosamino)-1-(3-pyridyl)-1-butanol
CA4	4-(methylnitrosamino)-1-(3-pyridyl)-1-butanol
CA13	4-(methylnitrosamino)-1-(3-pyridyl)-1-butanol
CA5B	4-(methylnitrosamino)-1-(3-pyridyl)-1-butanol
PYGL	4-(methylnitrosamino)-1-(3-pyridyl)-1-butanol
PTGS2	4-(methylnitrosamino)-1-(3-pyridyl)-1-butanol
EGFR	4-(methylnitrosamino)-1-(3-pyridyl)-1-butanol
KCNE1KCNQ1	4-(methylnitrosamino)-1-(3-pyridyl)-1-butanol
JAK3	4-(methylnitrosamino)-1-(3-pyridyl)-1-butanol
TYK2	4-(methylnitrosamino)-1-(3-pyridyl)-1-butanol
CDC7	4-(methylnitrosamino)-1-(3-pyridyl)-1-butanol
TYMS	4-(methylnitrosamino)-1-(3-pyridyl)-1-butanol
VDR	4-(methylnitrosamino)-1-(3-pyridyl)-1-butanol
MAPK1	4-(methylnitrosamino)-1-(3-pyridyl)-1-butanol
LTA4H	4-(methylnitrosamino)-1-(3-pyridyl)-1-butanol
CHEK1	4-(methylnitrosamino)-1-(3-pyridyl)-1-butanol
F2RL3	4-(methylnitrosamino)-1-(3-pyridyl)-1-butanol
MAP3K14	4-(methylnitrosamino)-1-(3-pyridyl)-1-butanol
PGR	4-(methylnitrosamino)-1-(3-pyridyl)-1-butanol
TRPV3	4-(methylnitrosamino)-1-(3-pyridyl)-1-butanol
TOP2A	4-(methylnitrosamino)-1-(3-pyridyl)-1-butanol
PARP1	4-(methylnitrosamino)-1-(3-pyridyl)-1-butanol
PDE10A	4-(methylnitrosamino)-1-(3-pyridyl)-1-butanol
JAK3 JAK1	4-(methylnitrosamino)-1-(3-pyridyl)-1-butanol
CES1	4-(methylnitrosamino)-1-(3-pyridyl)-1-butanol
CES2	4-(methylnitrosamino)-1-(3-pyridyl)-1-butanol
LRRK2	4-(methylnitrosamino)-1-(3-pyridyl)-1-butanol
MAOA	4-(methylnitrosamino)-1-(3-pyridyl)-1-butanol
CA5A	4-(methylnitrosamino)-1-(3-pyridyl)-1-butanol
BRD4	4-(methylnitrosamino)-1-(3-pyridyl)-1-butanol
BRD2	4-(methylnitrosamino)-1-(3-pyridyl)-1-butanol
MKNK1	4-(methylnitrosamino)-1-(3-pyridyl)-1-butanol
MGLL	4-(methylnitrosamino)-1-(3-pyridyl)-1-butanol
IDO1	4-(methylnitrosamino)-1-(3-pyridyl)-1-butanol
NR3C2	4-(methylnitrosamino)-1-(3-pyridyl)-1-butanol
MAP2K1	4-(methylnitrosamino)-1-(3-pyridyl)-1-butanol
ACPP	4-(methylnitrosamino)-1-(3-pyridyl)-1-butanol
ICMT	4-(methylnitrosamino)-1-(3-pyridyl)-1-butanol
FKBP1A	4-(methylnitrosamino)-1-(3-pyridyl)-1-butanol
MAPK8	4-(methylnitrosamino)-1-(3-pyridyl)-1-butanol
MMP2	4-(methylnitrosamino)-1-(3-pyridyl)-1-butanol
HMGCR	4-(methylnitrosamino)-1-(3-pyridyl)-1-butanol
ADA	4-(methylnitrosamino)-1-(3-pyridyl)-1-butanol
CCNB3CDK1CCNB1CCNB2	4-(methylnitrosamino)-1-(3-pyridyl)-1-butanol
GSK3B	4-(methylnitrosamino)-1-(3-pyridyl)-1-butanol
CDK1	4-(methylnitrosamino)-1-(3-pyridyl)-1-butanol
CREBBP	4-(methylnitrosamino)-1-(3-pyridyl)-1-butanol
OPRD1	4-(methylnitrosamino)-1-(3-pyridyl)-1-butanol
MAPK14	4-(methylnitrosamino)-1-(3-pyridyl)-1-butanol
PIK3CD	4-(methylnitrosamino)-1-(3-pyridyl)-1-butanol
PIK3CB	4-(methylnitrosamino)-1-(3-pyridyl)-1-butanol
MIF	4-(methylnitrosamino)-1-(3-pyridyl)-1-butanol
PIM1	4-(methylnitrosamino)-1-(3-pyridyl)-1-butanol
TAAR1	4-(methylnitrosamino)-1-(3-pyridyl)-1-butanol
GABRB3GABRA3GABRG2	4-(methylnitrosamino)-1-(3-pyridyl)-1-butanol
GABRB3GABRG2GABRA1	4-(methylnitrosamino)-1-(3-pyridyl)-1-butanol
GABRB3GABRG2GABRA5	4-(methylnitrosamino)-1-(3-pyridyl)-1-butanol
GABRA2GABRB3GABRG2	4-(methylnitrosamino)-1-(3-pyridyl)-1-butanol
MMP9	4-(methylnitrosamino)-1-(3-pyridyl)-1-butanol
AURKA	4-(methylnitrosamino)-1-(3-pyridyl)-1-butanol
STK3	4-(methylnitrosamino)-1-(3-pyridyl)-1-butanol
PIM3	4-(methylnitrosamino)-1-(3-pyridyl)-1-butanol
STK26	4-(methylnitrosamino)-1-(3-pyridyl)-1-butanol
AKR1B1	4-(methylnitrosamino)-1-(3-pyridyl)-1-butanol
TNNC1TNNT2TNNI3	4-(methylnitrosamino)-1-(3-pyridyl)-1-butanol
NUDT1	4-(methylnitrosamino)-1-(3-pyridyl)-1-butanol
TTK	4-(methylnitrosamino)-1-(3-pyridyl)-1-butanol
PIM2	4-(methylnitrosamino)-1-(3-pyridyl)-1-butanol
DRD2	4-(methylnitrosamino)-1-(3-pyridyl)-1-butanol
PRKCG	4-(methylnitrosamino)-1-(3-pyridyl)-1-butanol
PRKCD	4-(methylnitrosamino)-1-(3-pyridyl)-1-butanol
PRKCA	4-(methylnitrosamino)-1-(3-pyridyl)-1-butanol
TRPM8	4-(methylnitrosamino)-1-(3-pyridyl)-1-butanol
THRB	4-(methylnitrosamino)-1-(3-pyridyl)-1-butanol
PER2	4-(methylnitrosamino)-1-(3-pyridyl)-1-butanol
TGFBR1	4-(methylnitrosamino)-1-(3-pyridyl)-1-butanol
TRPV1	4-(methylnitrosamino)-1-(3-pyridyl)-1-butanol
TERT	4-(methylnitrosamino)-1-(3-pyridyl)-1-butanol
ALPL	4-(methylnitrosamino)-1-(3-pyridyl)-1-butanol
ALOX5	4-(methylnitrosamino)-1-(3-pyridyl)-1-butanol
SLC6A3	3,4-dimethylmethcathinone
SLC6A2	3,4-dimethylmethcathinone
SLC6A4	3,4-dimethylmethcathinone
CHRNA4CHRNB2	3,4-dimethylmethcathinone
DRD2	3,4-dimethylmethcathinone
KISS1R	3,4-dimethylmethcathinone
PRMT6	3,4-dimethylmethcathinone
CARM1	3,4-dimethylmethcathinone
CHRNA3CHRNB4	3,4-dimethylmethcathinone
DRD3	3,4-dimethylmethcathinone
CHRNA7	3,4-dimethylmethcathinone
HTR1E	3,4-dimethylmethcathinone
DRD5	3,4-dimethylmethcathinone
CHRNA4	3,4-dimethylmethcathinone
HRH4	3,4-dimethylmethcathinone
DPP4	3,4-dimethylmethcathinone
SCN4A	3,4-dimethylmethcathinone
BRD4	3,4-dimethylmethcathinone
RPS6KB1	3,4-dimethylmethcathinone
AURKA	3,4-dimethylmethcathinone
IDO1	3,4-dimethylmethcathinone
SIGMAR1	3,4-dimethylmethcathinone
HTR2A	3,4-dimethylmethcathinone
PRMT8	3,4-dimethylmethcathinone
CHRNB1CHRNA1CHRNGCHRND	3,4-dimethylmethcathinone
QDPR	3,4-dimethylmethcathinone
HTR1F	3,4-dimethylmethcathinone
ROCK2ROCK1	3,4-dimethylmethcathinone
NR4A1	3,4-dimethylmethcathinone
CHEK1	3,4-dimethylmethcathinone
MTNR1A	3,4-dimethylmethcathinone
HASPIN	3,4-dimethylmethcathinone
CHRNA3	3,4-dimethylmethcathinone
ROCK1	3,4-dimethylmethcathinone
PDE7A	3,4-dimethylmethcathinone
NOS1	3,4-dimethylmethcathinone
NOS2	3,4-dimethylmethcathinone
CNR2	4-acetamidoantipyrin
CNR1	4-acetamidoantipyrin
TRPV1	4-acetamidoantipyrin
ACE	4-acetamidoantipyrin
MTNR1A	4-acetamidoantipyrin
MAOB	4-acetamidoantipyrin
PTGS2	4-acetamidoantipyrin
ELANE	4-acetamidoantipyrin
PARP2	4-acetamidoantipyrin
MTNR1B	4-acetamidoantipyrin
PDE5A	4-acetamidoantipyrin
HIF1A	4-acetamidoantipyrin
CCND3CCND1CDK4CCND2	4-acetamidoantipyrin
MAPKAPK2	4-acetamidoantipyrin
PDE4B	4-acetamidoantipyrin
CCNCCDK8	4-acetamidoantipyrin
CDK8	4-acetamidoantipyrin
CHRM1	4-acetamidoantipyrin
PARP1	4-acetamidoantipyrin
TNKS2	4-acetamidoantipyrin
KCNK3	4-acetamidoantipyrin
PDE2A	4-acetamidoantipyrin
PTPN1	4-acetamidoantipyrin
CYP19A1	4-acetamidoantipyrin
KCNK9	4-acetamidoantipyrin
CASP7	4-acetamidoantipyrin
PDE4A	4-acetamidoantipyrin
TGFBR1	4-acetamidoantipyrin
ACVR1B	4-acetamidoantipyrin
KAT2B	4-acetamidoantipyrin
CAPN1	4-acetamidoantipyrin
CTSB	4-acetamidoantipyrin
SCN2A	4-acetamidoantipyrin
SCN10A	4-acetamidoantipyrin
CYP11B1	4-acetamidoantipyrin
CCNE2CDK2CCNE1	4-acetamidoantipyrin
CCNB3CDK1CCNB1CCNB2	4-acetamidoantipyrin
SYK	4-acetamidoantipyrin
CTSK	4-acetamidoantipyrin
CYP11B2	4-acetamidoantipyrin
PRKCG	4-acetamidoantipyrin
PRKCA	4-acetamidoantipyrin
PREP	4-acetamidoantipyrin
CDK4	4-acetamidoantipyrin
GPR139	4-acetamidoantipyrin
FAP	4-acetamidoantipyrin
NQO2	4-acetamidoantipyrin
DUSP3	4-acetamidoantipyrin
LRRK2	4-acetamidoantipyrin
HTR2C	4-acetamidoantipyrin
CTSS	4-acetamidoantipyrin
CTSL	4-acetamidoantipyrin
NAAA	4-acetamidoantipyrin
TRPA1	4-acetamidoantipyrin
CDK5R1CDK5	4-acetamidoantipyrin
MAOA	4-acetamidoantipyrin
CHRM2	4-acetamidoantipyrin
CA7	4-acetamidoantipyrin
CA1	4-acetamidoantipyrin
GRM5	4-acetamidoantipyrin
CA12	4-acetamidoantipyrin
CA9	4-acetamidoantipyrin
CA13	4-acetamidoantipyrin
DBF4CDC7	4-acetamidoantipyrin
ADAMTS5	4-acetamidoantipyrin
PDE4D	4-acetamidoantipyrin
PDE4C	4-acetamidoantipyrin
EGFR	4-acetamidoantipyrin
CCND1CDK6	4-acetamidoantipyrin
CDK6	4-acetamidoantipyrin
GUSB	4-acetamidoantipyrin
NOS2	4-acetamidoantipyrin
HTR2B	4-acetamidoantipyrin
NR3C1	4-acetamidoantipyrin
PIM1	4-acetamidoantipyrin
PDE7A	4-acetamidoantipyrin
PDE9A	4-acetamidoantipyrin
TTK	4-acetamidoantipyrin
PIM2	4-acetamidoantipyrin
PDE1C	4-acetamidoantipyrin
TNKS	4-acetamidoantipyrin
MPI	4-acetamidoantipyrin
GSK3A	4-acetamidoantipyrin
CMA1	4-acetamidoantipyrin
BRPF1	4-acetamidoantipyrin
PTGER3	4-acetamidoantipyrin
GRM1	4-acetamidoantipyrin
HCRTR2	4-acetamidoantipyrin
HCRTR1	4-acetamidoantipyrin
ITGB7ITGA4	4-acetamidoantipyrin
CTSV	4-acetamidoantipyrin
NOS1	4-acetamidoantipyrin
PTP4A3	4-acetamidoantipyrin
PDE10A	4-acetamidoantipyrin
NAMPT	4-acetamidoantipyrin
TBXAS1	4-acetamidoantipyrin
AKR1B1	4-acetamidoantipyrin
PSEN2PSENENNCSTNAPH1APSEN1APH1B	4-acetamidoantipyrin
SAE1UBA2	4-acetamidoantipyrin
TDO2	4-acetamidoantipyrin
HDAC8	4-hydroperoxy-2-nonenal
HDAC1	4-hydroperoxy-2-nonenal
HDAC5	4-hydroperoxy-2-nonenal
HDAC7	4-hydroperoxy-2-nonenal
HDAC4	4-hydroperoxy-2-nonenal
DYRK1A	4-hydroperoxy-2-nonenal
CLK1	4-hydroperoxy-2-nonenal
DYRK1B	4-hydroperoxy-2-nonenal
MMP13	4-hydroperoxy-2-nonenal
BCL2A1	4-hydroperoxy-2-nonenal
ANPEP	4-hydroperoxy-2-nonenal
HTR2B	4-hydroperoxy-2-nonenal
NR1H4	4-hydroperoxy-2-nonenal
HDAC9	4-hydroperoxy-2-nonenal
HDAC6	4-hydroperoxy-2-nonenal
QDPR	4-hydroperoxy-2-nonenal
PNMT	4-hydroperoxy-2-nonenal
EPHX2	4-hydroperoxy-2-nonenal
ALOX5AP	4-hydroperoxy-2-nonenal
ERN1	4-hydroperoxy-2-nonenal
OPRM1	4-hydroperoxy-2-nonenal
OPRD1	4-hydroperoxy-2-nonenal
ADRA2A	4-hydroperoxy-2-nonenal
ADRA2C	4-hydroperoxy-2-nonenal
ADRA2B	4-hydroperoxy-2-nonenal
SRC	4-hydroperoxy-2-nonenal
EEF2K	4-hydroperoxy-2-nonenal
WEE1	4-hydroperoxy-2-nonenal
KDM1A	4-hydroperoxy-2-nonenal
CYP19A1	4-hydroperoxy-2-nonenal
ALPG	4-hydroperoxy-2-nonenal
PLAA	4-hydroperoxy-2-nonenal
CA2	4-hydroperoxy-2-nonenal
CA1	4-hydroperoxy-2-nonenal
PDF	4-hydroperoxy-2-nonenal
HDAC2	4-hydroperoxy-2-nonenal
MMP3	4-hydroperoxy-2-nonenal
PITRM1	4-hydroperoxy-2-nonenal
HSD17B1	4-hydroperoxy-2-nonenal
TRPM8	4-hydroperoxy-2-nonenal
PSEN2PSENENNCSTNAPH1APSEN1APH1B	4-hydroperoxy-2-nonenal
GSK3B	4-hydroperoxy-2-nonenal
BRAF	4-hydroperoxy-2-nonenal
HDAC3	4-hydroperoxy-2-nonenal
P2RX7	4-hydroperoxy-2-nonenal
MAOB	4-hydroperoxy-2-nonenal
RPS6KA3	4-hydroperoxy-2-nonenal
PTK2B	4-hydroperoxy-2-nonenal
MMP1	4-hydroperoxy-2-nonenal
MMP7	4-hydroperoxy-2-nonenal
MMP12	4-hydroperoxy-2-nonenal
MMP8	4-hydroperoxy-2-nonenal
PIK3CAPIK3R1	4-hydroxyhexenal
CA1	4-hydroxyquinoline
CYP1A2	4-hydroxyquinoline
TNKS2	4-hydroxyquinoline
TNKS	4-hydroxyquinoline
CA7	4-hydroxyquinoline
CA12	4-hydroxyquinoline
CA14	4-hydroxyquinoline
CA9	4-hydroxyquinoline
CA3	4-hydroxyquinoline
CA6	4-hydroxyquinoline
CA4	4-hydroxyquinoline
CA13	4-hydroxyquinoline
CA5B	4-hydroxyquinoline
CA5A	4-hydroxyquinoline
PARP1	4-hydroxyquinoline
CA2	4-hydroxyquinoline
CHRM1	4-hydroxyquinoline
KIF11	4-hydroxyquinoline
ADH1A	4-hydroxyquinoline
BRD9	4-hydroxyquinoline
MCL1	4-hydroxyquinoline
DAO	4-imidazoleacetic acid
CA2	4-imidazoleacetic acid
CA1	4-imidazoleacetic acid
CA2	4-imidazoleacrylic acid
CA1	4-imidazoleacrylic acid
DAO	4-imidazoleacrylic acid
DDO	4-imidazoleacrylic acid
MIF	4-methylbenzyl alcohol
CYP11B1	4-methylbenzyl alcohol
CYP11B2	4-methylbenzyl alcohol
GSR	4-methylbenzyl alcohol
PRMT8	4-piperidinecarboxamide
SLC5A7	4-piperidinecarboxamide
GABRR1	4-piperidinecarboxamide
EPHX1	4-piperidinecarboxamide
CHRNA4CHRNB2	4-piperidinecarboxamide
PNMT	4-piperidinecarboxamide
PIK3CAPIK3R1	5-(2-hydroxyethyl)-4-methylthiazole
CA2	5-(2-hydroxyethyl)-4-methylthiazole
CA6	5-(2-hydroxyethyl)-4-methylthiazole
CA12	5-(2-hydroxyethyl)-4-methylthiazole
CA14	5-(2-hydroxyethyl)-4-methylthiazole
CA9	5-(2-hydroxyethyl)-4-methylthiazole
CA4	5-(2-hydroxyethyl)-4-methylthiazole
CA5B	5-(2-hydroxyethyl)-4-methylthiazole
CA5A	5-(2-hydroxyethyl)-4-methylthiazole
CA13	5-(2-hydroxyethyl)-4-methylthiazole
BBOX1	5-(2-hydroxyethyl)-4-methylthiazole
BBOX1	5-aminovaleric acid betaine
SLC6A12	5-aminovaleric acid betaine
KISS1R	5-aminovaleric acid betaine
SLC6A1	5-aminovaleric acid betaine
ADORA3	5-aminovaleric acid betaine
ODC1	5-aminovaleric acid betaine
CPB2	5-aminovaleric acid betaine
CPN1	5-aminovaleric acid betaine
AR	5-aminovaleric acid betaine
NOS1	5-aminovaleric acid betaine
NOS2	5-aminovaleric acid betaine
NOS3	5-aminovaleric acid betaine
FABP4	5-hydroxyvalproic acid
PPARA	5-hydroxyvalproic acid
FABP3	5-hydroxyvalproic acid
FABP5	5-hydroxyvalproic acid
PPARD	5-hydroxyvalproic acid
FFAR1	5-hydroxyvalproic acid
FABP2	5-hydroxyvalproic acid
NR1H4	5-hydroxyvalproic acid
GPBAR1	5-hydroxyvalproic acid
HSD11B1	5-hydroxyvalproic acid
PTGER2	5-hydroxyvalproic acid
PTGFR	5-hydroxyvalproic acid
FNTAFNTB	5-hydroxyvalproic acid
AR	5-hydroxyvalproic acid
VDR	5-hydroxyvalproic acid
POLB	5-hydroxyvalproic acid
AKR1B10	5-hydroxyvalproic acid
UGT2B7	5-hydroxyvalproic acid
CPA1	5-hydroxyvalproic acid
SERPINA6	5-hydroxyvalproic acid
SHBG	5-hydroxyvalproic acid
HSD17B3	5-hydroxyvalproic acid
G6PD	5-hydroxyvalproic acid
AKR1B1	5-hydroxyvalproic acid
NPC1L1	5-hydroxyvalproic acid
GABRA2GABRB2GABRG2	5-hydroxyvalproic acid
CHRNA7	5-hydroxyvalproic acid
SLC22A6	5-hydroxyvalproic acid
HSD11B2	5-hydroxyvalproic acid
HAO1	5-hydroxyvalproic acid
FDFT1	5-hydroxyvalproic acid
KDM2A	5-hydroxyvalproic acid
PHF8	5-hydroxyvalproic acid
FOLH1	5-hydroxyvalproic acid
HMGCR	5-hydroxyvalproic acid
FBP1	5-hydroxyvalproic acid
ADORA1	5-methylcytosine
ADORA2A	5-methylcytosine
ADORA2B	5-methylcytosine
PLAUR	5-methylcytosine
EGFR	5-methylcytosine
BRD4	6h-thieno[3,2-f][1,2,4]triazolo[4,3-a][1,4]diazepine-6-acetic acid, 4-(4-chlorophenyl)-2,3,9-trimethyl-, 1,1-dimethylethyl ester, (6r)-
BRD2	6h-thieno[3,2-f][1,2,4]triazolo[4,3-a][1,4]diazepine-6-acetic acid, 4-(4-chlorophenyl)-2,3,9-trimethyl-, 1,1-dimethylethyl ester, (6r)-
BRDT	6h-thieno[3,2-f][1,2,4]triazolo[4,3-a][1,4]diazepine-6-acetic acid, 4-(4-chlorophenyl)-2,3,9-trimethyl-, 1,1-dimethylethyl ester, (6r)-
BRD3	6h-thieno[3,2-f][1,2,4]triazolo[4,3-a][1,4]diazepine-6-acetic acid, 4-(4-chlorophenyl)-2,3,9-trimethyl-, 1,1-dimethylethyl ester, (6r)-
TBXAS1	6h-thieno[3,2-f][1,2,4]triazolo[4,3-a][1,4]diazepine-6-acetic acid, 4-(4-chlorophenyl)-2,3,9-trimethyl-, 1,1-dimethylethyl ester, (6r)-
PTAFR	6h-thieno[3,2-f][1,2,4]triazolo[4,3-a][1,4]diazepine-6-acetic acid, 4-(4-chlorophenyl)-2,3,9-trimethyl-, 1,1-dimethylethyl ester, (6r)-
CNR1	6h-thieno[3,2-f][1,2,4]triazolo[4,3-a][1,4]diazepine-6-acetic acid, 4-(4-chlorophenyl)-2,3,9-trimethyl-, 1,1-dimethylethyl ester, (6r)-
AR	6h-thieno[3,2-f][1,2,4]triazolo[4,3-a][1,4]diazepine-6-acetic acid, 4-(4-chlorophenyl)-2,3,9-trimethyl-, 1,1-dimethylethyl ester, (6r)-
IDH1	6h-thieno[3,2-f][1,2,4]triazolo[4,3-a][1,4]diazepine-6-acetic acid, 4-(4-chlorophenyl)-2,3,9-trimethyl-, 1,1-dimethylethyl ester, (6r)-
SLC6A2	6h-thieno[3,2-f][1,2,4]triazolo[4,3-a][1,4]diazepine-6-acetic acid, 4-(4-chlorophenyl)-2,3,9-trimethyl-, 1,1-dimethylethyl ester, (6r)-
DRD3	6h-thieno[3,2-f][1,2,4]triazolo[4,3-a][1,4]diazepine-6-acetic acid, 4-(4-chlorophenyl)-2,3,9-trimethyl-, 1,1-dimethylethyl ester, (6r)-
ADORA3	6h-thieno[3,2-f][1,2,4]triazolo[4,3-a][1,4]diazepine-6-acetic acid, 4-(4-chlorophenyl)-2,3,9-trimethyl-, 1,1-dimethylethyl ester, (6r)-
CYP2C9	6h-thieno[3,2-f][1,2,4]triazolo[4,3-a][1,4]diazepine-6-acetic acid, 4-(4-chlorophenyl)-2,3,9-trimethyl-, 1,1-dimethylethyl ester, (6r)-
CYP3A4	6h-thieno[3,2-f][1,2,4]triazolo[4,3-a][1,4]diazepine-6-acetic acid, 4-(4-chlorophenyl)-2,3,9-trimethyl-, 1,1-dimethylethyl ester, (6r)-
CYP2C19	6h-thieno[3,2-f][1,2,4]triazolo[4,3-a][1,4]diazepine-6-acetic acid, 4-(4-chlorophenyl)-2,3,9-trimethyl-, 1,1-dimethylethyl ester, (6r)-
NAAA	6h-thieno[3,2-f][1,2,4]triazolo[4,3-a][1,4]diazepine-6-acetic acid, 4-(4-chlorophenyl)-2,3,9-trimethyl-, 1,1-dimethylethyl ester, (6r)-
CNR2	6h-thieno[3,2-f][1,2,4]triazolo[4,3-a][1,4]diazepine-6-acetic acid, 4-(4-chlorophenyl)-2,3,9-trimethyl-, 1,1-dimethylethyl ester, (6r)-
GHSR	6h-thieno[3,2-f][1,2,4]triazolo[4,3-a][1,4]diazepine-6-acetic acid, 4-(4-chlorophenyl)-2,3,9-trimethyl-, 1,1-dimethylethyl ester, (6r)-
PDE10A	6h-thieno[3,2-f][1,2,4]triazolo[4,3-a][1,4]diazepine-6-acetic acid, 4-(4-chlorophenyl)-2,3,9-trimethyl-, 1,1-dimethylethyl ester, (6r)-
JAK3	6h-thieno[3,2-f][1,2,4]triazolo[4,3-a][1,4]diazepine-6-acetic acid, 4-(4-chlorophenyl)-2,3,9-trimethyl-, 1,1-dimethylethyl ester, (6r)-
MAPK14	6h-thieno[3,2-f][1,2,4]triazolo[4,3-a][1,4]diazepine-6-acetic acid, 4-(4-chlorophenyl)-2,3,9-trimethyl-, 1,1-dimethylethyl ester, (6r)-
JAK2	6h-thieno[3,2-f][1,2,4]triazolo[4,3-a][1,4]diazepine-6-acetic acid, 4-(4-chlorophenyl)-2,3,9-trimethyl-, 1,1-dimethylethyl ester, (6r)-
GRM2	6h-thieno[3,2-f][1,2,4]triazolo[4,3-a][1,4]diazepine-6-acetic acid, 4-(4-chlorophenyl)-2,3,9-trimethyl-, 1,1-dimethylethyl ester, (6r)-
ELANE	6h-thieno[3,2-f][1,2,4]triazolo[4,3-a][1,4]diazepine-6-acetic acid, 4-(4-chlorophenyl)-2,3,9-trimethyl-, 1,1-dimethylethyl ester, (6r)-
PSEN2PSENENNCSTNAPH1APSEN1APH1B	6h-thieno[3,2-f][1,2,4]triazolo[4,3-a][1,4]diazepine-6-acetic acid, 4-(4-chlorophenyl)-2,3,9-trimethyl-, 1,1-dimethylethyl ester, (6r)-
ADORA1	6h-thieno[3,2-f][1,2,4]triazolo[4,3-a][1,4]diazepine-6-acetic acid, 4-(4-chlorophenyl)-2,3,9-trimethyl-, 1,1-dimethylethyl ester, (6r)-
PTGER1	6h-thieno[3,2-f][1,2,4]triazolo[4,3-a][1,4]diazepine-6-acetic acid, 4-(4-chlorophenyl)-2,3,9-trimethyl-, 1,1-dimethylethyl ester, (6r)-
GABRA2GABRB2GABRG2	6h-thieno[3,2-f][1,2,4]triazolo[4,3-a][1,4]diazepine-6-acetic acid, 4-(4-chlorophenyl)-2,3,9-trimethyl-, 1,1-dimethylethyl ester, (6r)-
CPB1	6h-thieno[3,2-f][1,2,4]triazolo[4,3-a][1,4]diazepine-6-acetic acid, 4-(4-chlorophenyl)-2,3,9-trimethyl-, 1,1-dimethylethyl ester, (6r)-
PDE5A	6h-thieno[3,2-f][1,2,4]triazolo[4,3-a][1,4]diazepine-6-acetic acid, 4-(4-chlorophenyl)-2,3,9-trimethyl-, 1,1-dimethylethyl ester, (6r)-
FKBP1A	6h-thieno[3,2-f][1,2,4]triazolo[4,3-a][1,4]diazepine-6-acetic acid, 4-(4-chlorophenyl)-2,3,9-trimethyl-, 1,1-dimethylethyl ester, (6r)-
SAE1UBA2	6h-thieno[3,2-f][1,2,4]triazolo[4,3-a][1,4]diazepine-6-acetic acid, 4-(4-chlorophenyl)-2,3,9-trimethyl-, 1,1-dimethylethyl ester, (6r)-
HSP90AA1	6h-thieno[3,2-f][1,2,4]triazolo[4,3-a][1,4]diazepine-6-acetic acid, 4-(4-chlorophenyl)-2,3,9-trimethyl-, 1,1-dimethylethyl ester, (6r)-
MAPK11	6h-thieno[3,2-f][1,2,4]triazolo[4,3-a][1,4]diazepine-6-acetic acid, 4-(4-chlorophenyl)-2,3,9-trimethyl-, 1,1-dimethylethyl ester, (6r)-
CRHR1	6h-thieno[3,2-f][1,2,4]triazolo[4,3-a][1,4]diazepine-6-acetic acid, 4-(4-chlorophenyl)-2,3,9-trimethyl-, 1,1-dimethylethyl ester, (6r)-
PTK2	6h-thieno[3,2-f][1,2,4]triazolo[4,3-a][1,4]diazepine-6-acetic acid, 4-(4-chlorophenyl)-2,3,9-trimethyl-, 1,1-dimethylethyl ester, (6r)-
ALOX5AP	6h-thieno[3,2-f][1,2,4]triazolo[4,3-a][1,4]diazepine-6-acetic acid, 4-(4-chlorophenyl)-2,3,9-trimethyl-, 1,1-dimethylethyl ester, (6r)-
NR3C2	6h-thieno[3,2-f][1,2,4]triazolo[4,3-a][1,4]diazepine-6-acetic acid, 4-(4-chlorophenyl)-2,3,9-trimethyl-, 1,1-dimethylethyl ester, (6r)-
NR3C1	6h-thieno[3,2-f][1,2,4]triazolo[4,3-a][1,4]diazepine-6-acetic acid, 4-(4-chlorophenyl)-2,3,9-trimethyl-, 1,1-dimethylethyl ester, (6r)-
PGR	6h-thieno[3,2-f][1,2,4]triazolo[4,3-a][1,4]diazepine-6-acetic acid, 4-(4-chlorophenyl)-2,3,9-trimethyl-, 1,1-dimethylethyl ester, (6r)-
GABRA1GABRB2GABRG2	6h-thieno[3,2-f][1,2,4]triazolo[4,3-a][1,4]diazepine-6-acetic acid, 4-(4-chlorophenyl)-2,3,9-trimethyl-, 1,1-dimethylethyl ester, (6r)-
ALOX15	6h-thieno[3,2-f][1,2,4]triazolo[4,3-a][1,4]diazepine-6-acetic acid, 4-(4-chlorophenyl)-2,3,9-trimethyl-, 1,1-dimethylethyl ester, (6r)-
MDM2	6h-thieno[3,2-f][1,2,4]triazolo[4,3-a][1,4]diazepine-6-acetic acid, 4-(4-chlorophenyl)-2,3,9-trimethyl-, 1,1-dimethylethyl ester, (6r)-
PTGDR2	6h-thieno[3,2-f][1,2,4]triazolo[4,3-a][1,4]diazepine-6-acetic acid, 4-(4-chlorophenyl)-2,3,9-trimethyl-, 1,1-dimethylethyl ester, (6r)-
CTSK	6h-thieno[3,2-f][1,2,4]triazolo[4,3-a][1,4]diazepine-6-acetic acid, 4-(4-chlorophenyl)-2,3,9-trimethyl-, 1,1-dimethylethyl ester, (6r)-
TACR1	6h-thieno[3,2-f][1,2,4]triazolo[4,3-a][1,4]diazepine-6-acetic acid, 4-(4-chlorophenyl)-2,3,9-trimethyl-, 1,1-dimethylethyl ester, (6r)-
F2R	6h-thieno[3,2-f][1,2,4]triazolo[4,3-a][1,4]diazepine-6-acetic acid, 4-(4-chlorophenyl)-2,3,9-trimethyl-, 1,1-dimethylethyl ester, (6r)-
NPEPPS	6h-thieno[3,2-f][1,2,4]triazolo[4,3-a][1,4]diazepine-6-acetic acid, 4-(4-chlorophenyl)-2,3,9-trimethyl-, 1,1-dimethylethyl ester, (6r)-
HSD11B1	6h-thieno[3,2-f][1,2,4]triazolo[4,3-a][1,4]diazepine-6-acetic acid, 4-(4-chlorophenyl)-2,3,9-trimethyl-, 1,1-dimethylethyl ester, (6r)-
MME	6h-thieno[3,2-f][1,2,4]triazolo[4,3-a][1,4]diazepine-6-acetic acid, 4-(4-chlorophenyl)-2,3,9-trimethyl-, 1,1-dimethylethyl ester, (6r)-
JAK1	6h-thieno[3,2-f][1,2,4]triazolo[4,3-a][1,4]diazepine-6-acetic acid, 4-(4-chlorophenyl)-2,3,9-trimethyl-, 1,1-dimethylethyl ester, (6r)-
PDE4D	6h-thieno[3,2-f][1,2,4]triazolo[4,3-a][1,4]diazepine-6-acetic acid, 4-(4-chlorophenyl)-2,3,9-trimethyl-, 1,1-dimethylethyl ester, (6r)-
JAK3 JAK1	6h-thieno[3,2-f][1,2,4]triazolo[4,3-a][1,4]diazepine-6-acetic acid, 4-(4-chlorophenyl)-2,3,9-trimethyl-, 1,1-dimethylethyl ester, (6r)-
CYP17A1	6h-thieno[3,2-f][1,2,4]triazolo[4,3-a][1,4]diazepine-6-acetic acid, 4-(4-chlorophenyl)-2,3,9-trimethyl-, 1,1-dimethylethyl ester, (6r)-
MET	6h-thieno[3,2-f][1,2,4]triazolo[4,3-a][1,4]diazepine-6-acetic acid, 4-(4-chlorophenyl)-2,3,9-trimethyl-, 1,1-dimethylethyl ester, (6r)-
KIF11	6h-thieno[3,2-f][1,2,4]triazolo[4,3-a][1,4]diazepine-6-acetic acid, 4-(4-chlorophenyl)-2,3,9-trimethyl-, 1,1-dimethylethyl ester, (6r)-
PPIA	6h-thieno[3,2-f][1,2,4]triazolo[4,3-a][1,4]diazepine-6-acetic acid, 4-(4-chlorophenyl)-2,3,9-trimethyl-, 1,1-dimethylethyl ester, (6r)-
CDK9	6h-thieno[3,2-f][1,2,4]triazolo[4,3-a][1,4]diazepine-6-acetic acid, 4-(4-chlorophenyl)-2,3,9-trimethyl-, 1,1-dimethylethyl ester, (6r)-
GRM5	6h-thieno[3,2-f][1,2,4]triazolo[4,3-a][1,4]diazepine-6-acetic acid, 4-(4-chlorophenyl)-2,3,9-trimethyl-, 1,1-dimethylethyl ester, (6r)-
STAT3	6h-thieno[3,2-f][1,2,4]triazolo[4,3-a][1,4]diazepine-6-acetic acid, 4-(4-chlorophenyl)-2,3,9-trimethyl-, 1,1-dimethylethyl ester, (6r)-
HCRTR2	6h-thieno[3,2-f][1,2,4]triazolo[4,3-a][1,4]diazepine-6-acetic acid, 4-(4-chlorophenyl)-2,3,9-trimethyl-, 1,1-dimethylethyl ester, (6r)-
HCRTR1	6h-thieno[3,2-f][1,2,4]triazolo[4,3-a][1,4]diazepine-6-acetic acid, 4-(4-chlorophenyl)-2,3,9-trimethyl-, 1,1-dimethylethyl ester, (6r)-
CASP3	6h-thieno[3,2-f][1,2,4]triazolo[4,3-a][1,4]diazepine-6-acetic acid, 4-(4-chlorophenyl)-2,3,9-trimethyl-, 1,1-dimethylethyl ester, (6r)-
CASP7	6h-thieno[3,2-f][1,2,4]triazolo[4,3-a][1,4]diazepine-6-acetic acid, 4-(4-chlorophenyl)-2,3,9-trimethyl-, 1,1-dimethylethyl ester, (6r)-
CASP1	6h-thieno[3,2-f][1,2,4]triazolo[4,3-a][1,4]diazepine-6-acetic acid, 4-(4-chlorophenyl)-2,3,9-trimethyl-, 1,1-dimethylethyl ester, (6r)-
VCP	6h-thieno[3,2-f][1,2,4]triazolo[4,3-a][1,4]diazepine-6-acetic acid, 4-(4-chlorophenyl)-2,3,9-trimethyl-, 1,1-dimethylethyl ester, (6r)-
RAF1	6h-thieno[3,2-f][1,2,4]triazolo[4,3-a][1,4]diazepine-6-acetic acid, 4-(4-chlorophenyl)-2,3,9-trimethyl-, 1,1-dimethylethyl ester, (6r)-
EGFR	6h-thieno[3,2-f][1,2,4]triazolo[4,3-a][1,4]diazepine-6-acetic acid, 4-(4-chlorophenyl)-2,3,9-trimethyl-, 1,1-dimethylethyl ester, (6r)-
ADORA2A	6h-thieno[3,2-f][1,2,4]triazolo[4,3-a][1,4]diazepine-6-acetic acid, 4-(4-chlorophenyl)-2,3,9-trimethyl-, 1,1-dimethylethyl ester, (6r)-
ADORA2B	6h-thieno[3,2-f][1,2,4]triazolo[4,3-a][1,4]diazepine-6-acetic acid, 4-(4-chlorophenyl)-2,3,9-trimethyl-, 1,1-dimethylethyl ester, (6r)-
PDE9A	6h-thieno[3,2-f][1,2,4]triazolo[4,3-a][1,4]diazepine-6-acetic acid, 4-(4-chlorophenyl)-2,3,9-trimethyl-, 1,1-dimethylethyl ester, (6r)-
ALOX5	6h-thieno[3,2-f][1,2,4]triazolo[4,3-a][1,4]diazepine-6-acetic acid, 4-(4-chlorophenyl)-2,3,9-trimethyl-, 1,1-dimethylethyl ester, (6r)-
CHRM3	6h-thieno[3,2-f][1,2,4]triazolo[4,3-a][1,4]diazepine-6-acetic acid, 4-(4-chlorophenyl)-2,3,9-trimethyl-, 1,1-dimethylethyl ester, (6r)-
CTSD	6h-thieno[3,2-f][1,2,4]triazolo[4,3-a][1,4]diazepine-6-acetic acid, 4-(4-chlorophenyl)-2,3,9-trimethyl-, 1,1-dimethylethyl ester, (6r)-
CTSS	6h-thieno[3,2-f][1,2,4]triazolo[4,3-a][1,4]diazepine-6-acetic acid, 4-(4-chlorophenyl)-2,3,9-trimethyl-, 1,1-dimethylethyl ester, (6r)-
BRPF1	6h-thieno[3,2-f][1,2,4]triazolo[4,3-a][1,4]diazepine-6-acetic acid, 4-(4-chlorophenyl)-2,3,9-trimethyl-, 1,1-dimethylethyl ester, (6r)-
TNFRSF1A	6h-thieno[3,2-f][1,2,4]triazolo[4,3-a][1,4]diazepine-6-acetic acid, 4-(4-chlorophenyl)-2,3,9-trimethyl-, 1,1-dimethylethyl ester, (6r)-
LIPE	6h-thieno[3,2-f][1,2,4]triazolo[4,3-a][1,4]diazepine-6-acetic acid, 4-(4-chlorophenyl)-2,3,9-trimethyl-, 1,1-dimethylethyl ester, (6r)-
GCK	6h-thieno[3,2-f][1,2,4]triazolo[4,3-a][1,4]diazepine-6-acetic acid, 4-(4-chlorophenyl)-2,3,9-trimethyl-, 1,1-dimethylethyl ester, (6r)-
CTSL	6h-thieno[3,2-f][1,2,4]triazolo[4,3-a][1,4]diazepine-6-acetic acid, 4-(4-chlorophenyl)-2,3,9-trimethyl-, 1,1-dimethylethyl ester, (6r)-
CTSB	6h-thieno[3,2-f][1,2,4]triazolo[4,3-a][1,4]diazepine-6-acetic acid, 4-(4-chlorophenyl)-2,3,9-trimethyl-, 1,1-dimethylethyl ester, (6r)-
S1PR1	6h-thieno[3,2-f][1,2,4]triazolo[4,3-a][1,4]diazepine-6-acetic acid, 4-(4-chlorophenyl)-2,3,9-trimethyl-, 1,1-dimethylethyl ester, (6r)-
TACR3	6h-thieno[3,2-f][1,2,4]triazolo[4,3-a][1,4]diazepine-6-acetic acid, 4-(4-chlorophenyl)-2,3,9-trimethyl-, 1,1-dimethylethyl ester, (6r)-
BAZ2B	6h-thieno[3,2-f][1,2,4]triazolo[4,3-a][1,4]diazepine-6-acetic acid, 4-(4-chlorophenyl)-2,3,9-trimethyl-, 1,1-dimethylethyl ester, (6r)-
NAMPT	6h-thieno[3,2-f][1,2,4]triazolo[4,3-a][1,4]diazepine-6-acetic acid, 4-(4-chlorophenyl)-2,3,9-trimethyl-, 1,1-dimethylethyl ester, (6r)-
AVPR2	6h-thieno[3,2-f][1,2,4]triazolo[4,3-a][1,4]diazepine-6-acetic acid, 4-(4-chlorophenyl)-2,3,9-trimethyl-, 1,1-dimethylethyl ester, (6r)-
AVPR1A	6h-thieno[3,2-f][1,2,4]triazolo[4,3-a][1,4]diazepine-6-acetic acid, 4-(4-chlorophenyl)-2,3,9-trimethyl-, 1,1-dimethylethyl ester, (6r)-
ACHE	6h-thieno[3,2-f][1,2,4]triazolo[4,3-a][1,4]diazepine-6-acetic acid, 4-(4-chlorophenyl)-2,3,9-trimethyl-, 1,1-dimethylethyl ester, (6r)-
FAAH	6h-thieno[3,2-f][1,2,4]triazolo[4,3-a][1,4]diazepine-6-acetic acid, 4-(4-chlorophenyl)-2,3,9-trimethyl-, 1,1-dimethylethyl ester, (6r)-
F10	6h-thieno[3,2-f][1,2,4]triazolo[4,3-a][1,4]diazepine-6-acetic acid, 4-(4-chlorophenyl)-2,3,9-trimethyl-, 1,1-dimethylethyl ester, (6r)-
ZAP70	6h-thieno[3,2-f][1,2,4]triazolo[4,3-a][1,4]diazepine-6-acetic acid, 4-(4-chlorophenyl)-2,3,9-trimethyl-, 1,1-dimethylethyl ester, (6r)-
MTOR	6h-thieno[3,2-f][1,2,4]triazolo[4,3-a][1,4]diazepine-6-acetic acid, 4-(4-chlorophenyl)-2,3,9-trimethyl-, 1,1-dimethylethyl ester, (6r)-
PIK3CA	6h-thieno[3,2-f][1,2,4]triazolo[4,3-a][1,4]diazepine-6-acetic acid, 4-(4-chlorophenyl)-2,3,9-trimethyl-, 1,1-dimethylethyl ester, (6r)-
CCKAR	6h-thieno[3,2-f][1,2,4]triazolo[4,3-a][1,4]diazepine-6-acetic acid, 4-(4-chlorophenyl)-2,3,9-trimethyl-, 1,1-dimethylethyl ester, (6r)-
CDK5R1CDK5	6h-thieno[3,2-f][1,2,4]triazolo[4,3-a][1,4]diazepine-6-acetic acid, 4-(4-chlorophenyl)-2,3,9-trimethyl-, 1,1-dimethylethyl ester, (6r)-
TRPC6	6h-thieno[3,2-f][1,2,4]triazolo[4,3-a][1,4]diazepine-6-acetic acid, 4-(4-chlorophenyl)-2,3,9-trimethyl-, 1,1-dimethylethyl ester, (6r)-
TRPC3	6h-thieno[3,2-f][1,2,4]triazolo[4,3-a][1,4]diazepine-6-acetic acid, 4-(4-chlorophenyl)-2,3,9-trimethyl-, 1,1-dimethylethyl ester, (6r)-
RORC	6h-thieno[3,2-f][1,2,4]triazolo[4,3-a][1,4]diazepine-6-acetic acid, 4-(4-chlorophenyl)-2,3,9-trimethyl-, 1,1-dimethylethyl ester, (6r)-
CCNB3CDK1CCNB1CCNB2	6h-thieno[3,2-f][1,2,4]triazolo[4,3-a][1,4]diazepine-6-acetic acid, 4-(4-chlorophenyl)-2,3,9-trimethyl-, 1,1-dimethylethyl ester, (6r)-
CDK2CCNA1CCNA2	6h-thieno[3,2-f][1,2,4]triazolo[4,3-a][1,4]diazepine-6-acetic acid, 4-(4-chlorophenyl)-2,3,9-trimethyl-, 1,1-dimethylethyl ester, (6r)-
CA2	Acetaminophen
CA7	Acetaminophen
MB	Acetaminophen
CA3	Acetaminophen
CA12	Acetaminophen
CYP1A2	Acetaminophen
IDO1	Acetaminophen
HSD17B3	Acetaminophen
COMT	Acetaminophen
MIF	Acetaminophen
CA1	Acetaminophen
CA9	Acetaminophen
RNASEH1	Acetaminophen
ABAT	Acetaminophen
QDPR	Acetaminophen
ESR2	Acetaminophen
PNP	Acetaminophen
DAO	Acetaminophen
ERN1	Acetaminophen
ALPL	Acetaminophen
PLAA	Acetaminophen
SRC	Acetaminophen
CYP19A1	Acetaminophen
PNMT	Acetaminophen
NAT1	Acetaminophen
FEN1	Acetaminophen
ALDH5A1	Acetaminophen
DYRK1A	Acetaminophen
CLK1	Acetaminophen
DYRK1B	Acetaminophen
CCNE1 CDK2	Acetaminophen
CDC7	Acetaminophen
FBP1	Acetohexamide
CA2	Acetohexamide
CA1	Acetohexamide
CA12	Acetohexamide
CA9	Acetohexamide
MAPKAPK2	Acetohexamide
CDK1	Acetohexamide
GSK3B	Acetohexamide
CDK2	Acetohexamide
CDK4	Acetohexamide
CYP19A1	Acetohexamide
MET	Acetohexamide
SCN9A	Acetohexamide
HCRTR2	Acetohexamide
ADORA1	Acetohexamide
ADORA2A	Acetohexamide
ADORA2B	Acetohexamide
ADORA3	Acetohexamide
MAPK14	Acetohexamide
MAPK10	Acetohexamide
P2RX7	Acetohexamide
JAK2	Acetohexamide
GSTO1	Acetohexamide
TYK2	Acetohexamide
EIF2AK3	Acetohexamide
AR	Acetohexamide
MAPK8	Acetohexamide
HCRTR1	Acetohexamide
SLC27A1	Acetohexamide
PDE10A	Acetohexamide
PDE5A	Acetohexamide
LRRK2	Acetohexamide
GRK2	Acetohexamide
NAAA	Acetohexamide
ESR1	Acetohexamide
CLK4	Acetohexamide
ITGB7ITGA4	Acetohexamide
CDK5R1CDK5	Acetohexamide
FLT3	Acetohexamide
CDK2CCNA1CCNA2	Acetohexamide
GRM5	Acetohexamide
ABCB1	Acetohexamide
ESR2	Acetohexamide
PARP1	Acetohexamide
PDE9A	Acetohexamide
PDE1C	Acetohexamide
KDR	Acetohexamide
CDK9	Acetohexamide
FGFR1	Acetohexamide
BRD4	Acetohexamide
UTS2R	Acetohexamide
CDC7	Acetohexamide
GLP1R	Acetohexamide
MAOA	Acetohexamide
PDE4A	Acetohexamide
PDE4B	Acetohexamide
PDE4D	Acetohexamide
LIPE	Acetohexamide
IRAK4	Acetohexamide
PDE8B	Acetohexamide
CCNE2CDK2CCNE1	Acetohexamide
AURKB	Acetohexamide
TACR3	Acetohexamide
P2RX3	Acetohexamide
STK3	Acetohexamide
PIP4K2C	Acetohexamide
PPARA	Acetohexamide
FPR1	Acetohexamide
MGLL	Acetohexamide
FPR2	Acetohexamide
GABRA5	Acetohexamide
CRHR1	Acetohexamide
STK26	Acetohexamide
CCNE1CDK2	Acetohexamide
RET	Acetohexamide
JAK3	Acetohexamide
LCK	Acetohexamide
FGFR3	Acetohexamide
NTRK1	Acetohexamide
CTSV	Acetohexamide
PFKFB4PFKFB3	Acetohexamide
MAPK1	Acetohexamide
CD38	Acetohexamide
PTK2B	Acetohexamide
MUSK	Acetohexamide
EDNRA	Acetohexamide
HSD17B2	Acetohexamide
HSD17B1	Acetohexamide
SLC6A3	Acetohexamide
CCKBR	Acetohexamide
BDKRB2	Acetohexamide
METAP2	Acetohexamide
AKT1	Acetohexamide
CCKAR	Acetohexamide
CCND3CCND1CDK4CCND2	Acetohexamide
CXCL8	Acetohexamide
SYK	Acetohexamide
FGFR2	Acetohexamide
NOS2	Acetohexamide
MAP3K8	Acetohexamide
NR1H4	Acetylcarnitine
SLC25A20	Acetylcarnitine
CA2	Acetylcarnitine
CA1	Acetylcarnitine
CA12	Acetylcarnitine
CA9	Acetylcarnitine
NOS3	Agmatine
PAOX	Agmatine
CHRNA4CHRNB2	Anabasine
CHRNA7	Anabasine
CHRNA4	Anabasine
CHRNB1CHRNA1CHRNGCHRND	Anabasine
CHRNB4CHRNA4	Anabasine
CHRNA3CHRNB4	Anabasine
CHRNB4CHRNA2	Anabasine
CHRNB3CHRNA6CHRNB2CHRNA3	Anabasine
CHRNA3CHRNB2	Anabasine
CHRNA2CHRNB2	Anabasine
CHRNA3	Anabasine
FDFT1	Anabasine
SLC18A2	Anabasine
CHRM4	Anabasine
CHRM2	Anabasine
SLC6A4	Anabasine
HRH3	Anabasine
SIGMAR1	Anabasine
KDM1A	Anabasine
PNMT	Anabasine
OPRL1	Anabasine
HDAC4	Anabasine
DPP9	Anabasine
CNR1	Arachidonoyl ethanolamide
FAAH	Arachidonoyl ethanolamide
CNR2	Arachidonoyl ethanolamide
TRPV1	Arachidonoyl ethanolamide
PPARA	Arachidonoyl ethanolamide
GPR119	Arachidonoyl ethanolamide
MDM2	Arachidonoyl ethanolamide
HSD11B2	Arachidonoyl ethanolamide
PRKCG	Arachidonoyl ethanolamide
PRKCD	Arachidonoyl ethanolamide
PRKCB	Arachidonoyl ethanolamide
PRKCE	Arachidonoyl ethanolamide
PRKCH	Arachidonoyl ethanolamide
PRKCQ	Arachidonoyl ethanolamide
FASN	Arachidonoyl ethanolamide
VDR	Arachidonoyl ethanolamide
GABRB3GABRA3GABRG2	Arachidonoyl ethanolamide
GABRB3GABRG2GABRA1	Arachidonoyl ethanolamide
GABRB3GABRG2GABRA5	Arachidonoyl ethanolamide
GABRA2GABRB3GABRG2	Arachidonoyl ethanolamide
KDR	Arachidonoyl ethanolamide
MDM4	Arachidonoyl ethanolamide
SMO	Arachidonoyl ethanolamide
HSD11B1	Arachidonoyl ethanolamide
MGLL	Arachidonoyl ethanolamide
ICMT	Arachidonoyl ethanolamide
CRHR1	Arachidonoyl ethanolamide
SLC16A1	Arachidonoyl ethanolamide
CSF1R	Arachidonoyl ethanolamide
ACACB	Arachidonoyl ethanolamide
PDE10A	Arachidonoyl ethanolamide
HCRTR2	Arachidonoyl ethanolamide
HCRTR1	Arachidonoyl ethanolamide
RORC	Arachidonoyl ethanolamide
APP	Arachidonoyl ethanolamide
HMGCR	Arachidonoyl ethanolamide
CCR1	Arachidonoyl ethanolamide
NR1I2	Arachidonoyl ethanolamide
SCD	Arachidonoyl ethanolamide
PDE4B	Arachidonoyl ethanolamide
PDE7A	Arachidonoyl ethanolamide
HSP90AA1	Arachidonoyl ethanolamide
RASGRP1	Arachidonoyl ethanolamide
BCL2	Arachidonoyl ethanolamide
PDE5A	Arachidonoyl ethanolamide
PSEN2PSENENNCSTNAPH1APSEN1APH1B	Arachidonoyl ethanolamide
MAPK14	Arachidonoyl ethanolamide
S1PR3	Arachidonoyl ethanolamide
SYK	Arachidonoyl ethanolamide
ALK	Arachidonoyl ethanolamide
MAPK8	Arachidonoyl ethanolamide
PYGL	Arachidonoyl ethanolamide
MAPK10	Arachidonoyl ethanolamide
IL6ST	Arachidonoyl ethanolamide
MAPK9	Arachidonoyl ethanolamide
S1PR1	Arachidonoyl ethanolamide
OPRL1	Arachidonoyl ethanolamide
CXCR3	Arachidonoyl ethanolamide
ADORA1	Arachidonoyl ethanolamide
NAMPT	Arachidonoyl ethanolamide
CDK1CCNB1	Arachidonoyl ethanolamide
ELANE	Arachidonoyl ethanolamide
PDE4D	Arachidonoyl ethanolamide
CDK1	Arachidonoyl ethanolamide
CYP3A4	Arachidonoyl ethanolamide
PDE1B	Arachidonoyl ethanolamide
AVPR1A	Arachidonoyl ethanolamide
CCKAR	Arachidonoyl ethanolamide
CCKBR	Arachidonoyl ethanolamide
BACE1	Arachidonoyl ethanolamide
AVPR2	Arachidonoyl ethanolamide
CHRM4	Arachidonoyl ethanolamide
CHRM5	Arachidonoyl ethanolamide
OXTR	Arachidonoyl ethanolamide
SLC6A2	Arachidonoyl ethanolamide
TACR2	Arachidonoyl ethanolamide
SLC6A3	Arachidonoyl ethanolamide
CHRM3	Arachidonoyl ethanolamide
PTGS2	Arachidonoyl ethanolamide
PDE2A	Arachidonoyl ethanolamide
ABL1	Arachidonoyl ethanolamide
ADA	Arachidonoyl ethanolamide
UGCG	Arachidonoyl ethanolamide
PIM1	Arachidonoyl ethanolamide
PIM2	Arachidonoyl ethanolamide
CACNA2D1	Arachidonoyl ethanolamide
CCNT1	Arachidonoyl ethanolamide
CACNA2D2	Arachidonoyl ethanolamide
PDPK1	Arachidonoyl ethanolamide
CCR9	Arachidonoyl ethanolamide
DGAT1	Arachidonoyl ethanolamide
KIT	Arachidonoyl ethanolamide
PRCP	Arachidonoyl ethanolamide
GPR88	Arachidonoyl ethanolamide
MAP2K1	Arachidonoyl ethanolamide
LIMK2	Arachidonoyl ethanolamide
KCNH2	Arachidonoyl ethanolamide
BRS3	Arachidonoyl ethanolamide
MERTK	Arachidonoyl ethanolamide
TBXAS1	Arachidonoyl ethanolamide
AR	Bisphenol a
ESR1	Bisphenol a
ESR2	Bisphenol a
HTR6	Bisphenol a
ESRRG	Bisphenol a
ALOX5	Bisphenol a
CA2	Bisphenol a
CA4	Bisphenol a
MAPT	Bisphenol a
RPS6KA3	Bisphenol a
PTGS1	Bisphenol a
BCL2L1	Bisphenol a
BCL2	Bisphenol a
ALOX15	Bisphenol a
ALOX12	Bisphenol a
RORC	Bisphenol a
HTR2B	Bisphenol a
SLC6A2	Bisphenol a
GABRA1GABRB2GABRG2	Bisphenol a
PTGS2	Bisphenol a
GABRB3GABRG2GABRA1	Bisphenol a
SHBG	Bisphenol a
SRD5A1	Bisphenol a
SRD5A2	Bisphenol a
DAO	Bisphenol a
ADRA2A	Bisphenol a
ADRA2C	Bisphenol a
ADRA2B	Bisphenol a
CHRM1	Bisphenol a
SLC6A4	Bisphenol a
TACR2	Bisphenol a
SLC6A3	Bisphenol a
CHRM3	Bisphenol a
ADORA3	Bisphenol a
LTA4H	Bisphenol a
PLEC	Bisphenol a
DYRK1A	Bisphenol a
TOP1	Camptothecin
HTR2B	Camptothecin
HNRNPA1	Camptothecin
SLC47A1	Camptothecin
SLC47A2	Camptothecin
CYP3A4	Camptothecin
HIF1A	Camptothecin
MMP1	Camptothecin
SLC22A2	Camptothecin
CHRM4	Camptothecin
ADRA2C	Camptothecin
ACHE	Camptothecin
HDAC6	Camptothecin
HDAC1	Camptothecin
HDAC8	Camptothecin
CYP17A1	Camptothecin
CYP2C19	Camptothecin
CASP8	Camptothecin
CASP1	Camptothecin
ALOX5	Camptothecin
CASP3	Camptothecin
CASP6	Camptothecin
CASP7	Camptothecin
CAPN1	Camptothecin
EGFR	Camptothecin
BDKRB1	Camptothecin
JAK3	Camptothecin
AR	Camptothecin
PYGL	Camptothecin
FDFT1	Camptothecin
AMPD3	Camptothecin
IGF1R	Camptothecin
INSR	Camptothecin
KDR	Camptothecin
FGFR1	Camptothecin
GRM5	Camptothecin
AURKA	Camptothecin
PDE2A	Camptothecin
PDE10A	Camptothecin
PDE4B	Camptothecin
HMGCR	Camptothecin
SCN9A	Camptothecin
FAAH	Camptothecin
HTR2A	Camptothecin
MAPK14	Camptothecin
HSD11B1	Camptothecin
FLT4	Camptothecin
SIGMAR1	Camptothecin
PTGER1	Camptothecin
PTGER4	Camptothecin
MAPK10	Camptothecin
HTR1A	Camptothecin
MMP13	Camptothecin
MMP9	Camptothecin
MMP2	Camptothecin
MMP8	Camptothecin
P2RX7	Camptothecin
BACE1	Camptothecin
MMP3	Camptothecin
AMPD2	Camptothecin
ADAM17	Camptothecin
MET	Camptothecin
MMP14	Camptothecin
MMP7	Camptothecin
MMP12	Camptothecin
ADAM10	Camptothecin
NR3C1	Camptothecin
SORD	Camptothecin
TGFBR1	Camptothecin
ACPP	Camptothecin
CTSG	Camptothecin
BRD4	Camptothecin
PDE5A	Camptothecin
EDNRA	Camptothecin
GRM1	Camptothecin
LRRK2	Camptothecin
CFD	Camptothecin
GSK3B	Camptothecin
CDC7	Camptothecin
HSD17B2	Camptothecin
NQO2	Camptothecin
ABCC9	Camptothecin
F10	Camptothecin
NTRK1	Camptothecin
PTPN1	Camptothecin
PPOX	Camptothecin
PDE4D	Camptothecin
EWS-Fli1	Camptothecin
DRD2	Camptothecin
JAK1	Camptothecin
JAK2	Camptothecin
GSTP1	Camptothecin
GSTM2	Camptothecin
PSEN2PSENENNCSTNAPH1APSEN1APH1B	Camptothecin
CMA1	Camptothecin
CDC25B	Camptothecin
DUSP1	Camptothecin
EPHX2	Camptothecin
CDK2	Camptothecin
PLK1	Camptothecin
DRD2	Chanoclavine-i
DPP4	Chanoclavine-i
DPP8	Chanoclavine-i
DPP9	Chanoclavine-i
LCK	Chanoclavine-i
SLC18A3	Chanoclavine-i
CYP19A1	Chanoclavine-i
GBA	Chanoclavine-i
FAP	Chanoclavine-i
GRIN1GRIN2B	Chanoclavine-i
FDFT1	Chanoclavine-i
SLC6A4	Chanoclavine-i
SLC6A3	Chanoclavine-i
EBP	Chanoclavine-i
ROCK2	Chanoclavine-i
ACHE	Chelerythrine
PRKCE	Chelerythrine
HPGD	Chelerythrine
PRF1	Chelerythrine
RPS6KB1	Chelerythrine
GSK3B	Chelerythrine
PLA2G2A	Chelerythrine
TBXAS1	Chelerythrine
MTOR	Chelerythrine
IMPDH2	Chelerythrine
F3	Chelerythrine
TDP2	Chelerythrine
SCD	Chelerythrine
GRIA1	Chelerythrine
CYP11B2	Chelerythrine
CCNCCDK8	Chelerythrine
CDK8	Chelerythrine
PDPK1	Chelerythrine
BAD	Chelerythrine
PIK3CG	Chelerythrine
AURKA	Chelerythrine
DHFR	Chelerythrine
TYMS	Chelerythrine
CDC7	Chelerythrine
HTR2C	Chelerythrine
TRPM8	Chelerythrine
FLT3	Chelerythrine
CD38	Chelerythrine
MAPKAPK2	Chelerythrine
XBP1	Chelerythrine
PIM1	Chelerythrine
PIM2	Chelerythrine
CHEK1	Chelerythrine
PHLPP2	Chelerythrine
CYP11B1	Chelerythrine
HDAC1	Chelerythrine
PI4KB	Chelerythrine
CYP17A1	Chelerythrine
PI4KA	Chelerythrine
PIK3CA	Chelerythrine
QPCT	Chelerythrine
ALOX5AP	Chelerythrine
CHEK2	Chelerythrine
PDE4B	Chelerythrine
PIK3CD	Chelerythrine
PIK3CB	Chelerythrine
HCRTR2	Chelerythrine
GRK5	Chelerythrine
CHRM4	Chelerythrine
SLC9A1	Chelerythrine
BCAT2	Chelerythrine
MAPK1	Chelerythrine
TRPV1	Chelerythrine
MAP3K8	Chelerythrine
NR3C2	Chelerythrine
RPS6KA3	Chelerythrine
JAK2	Chelerythrine
ADORA2A	Chelerythrine
HDAC3	Chelerythrine
HSD11B1	Chelerythrine
PDE4A	Chelerythrine
MAPK10	Chelerythrine
ROCK2	Chelerythrine
PLK1	Chelerythrine
SIRT2	Chelerythrine
BRAF	Chelerythrine
SNCA	Chelerythrine
PTGS2	Chelerythrine
MAPK14	Chelerythrine
TGM2	Chelerythrine
GPR84	Chelerythrine
DNM1	Chelerythrine
PLAA	Chelerythrine
MAP4K4	Chelerythrine
AGTR1	Chelerythrine
CA7	Chelerythrine
CA12	Chelerythrine
CA9	Chelerythrine
BACE1	Chelerythrine
HDAC6	Chelerythrine
HDAC2	Chelerythrine
HDAC5	Chelerythrine
HDAC7	Chelerythrine
CCNE1CDK3	Chelerythrine
SLC1A3	Chelerythrine
HDAC8	Chelerythrine
HDAC11	Chelerythrine
MKNK1	Chelerythrine
ADRA2A	Conessine
ADRA2C	Conessine
HRH3	Conessine
HTR2A	Conessine
EBP	Conessine
LSS	Conessine
HTR6	Conessine
OPRL1	Conessine
HTR7	Conessine
SHH	Conessine
CYP19A1	Conessine
RPS6KA3	Ddao
HTR2B	Ddao
ADORA3	Ddao
MAPK14	Ddao
ABCC1	Ddao
CYP2C9	Ddao
MAPK1	Ddao
AKR1C1	Ddao
SLC22A12	Ddao
BIRC5	Ddao
ERN1	Ddao
CYP19A1	Ddao
MAOB	Ddao
TERT	Ddao
KDR	Ddao
IDE	Dethiobiotin
EPHX2	Dethiobiotin
ALOX5	Dethiobiotin
EPHX1	Dethiobiotin
PRMT1	Dethiobiotin
TBXAS1	Dethiobiotin
G6PD	Dethiobiotin
FOLH1	Dethiobiotin
PTGS1	Dethiobiotin
ECE1	Dethiobiotin
PPARA	Dethiobiotin
MTNR1A	Dethiobiotin
GRM4	Dethiobiotin
PTGDR2	Dethiobiotin
CPB2	Dethiobiotin
MMP12	Dethiobiotin
MME	Dethiobiotin
CA2	Dethiobiotin
CA1	Dethiobiotin
OXER1	Dethiobiotin
PDE5A	Dethiobiotin
PDE7A	Dethiobiotin
TTR	Dethiobiotin
PDE9A	Dethiobiotin
CDC25A	Dethiobiotin
CDC25B	Dethiobiotin
SLC22A12	Dethiobiotin
CPB1	Dethiobiotin
CXCL8	Dethiobiotin
PTPRC	Dethiobiotin
AKR1B1	Dethiobiotin
CTSA	Dethiobiotin
HSPA1A	Dethiobiotin
PPARG	Dethiobiotin
GRK2	Dethiobiotin
NOTUM	Dethiobiotin
ITGALICAM1ITGB2	Dethiobiotin
PARP1	Dethiobiotin
ITGB1ITGA2	Dethiobiotin
AKR1A1	Dethiobiotin
NEK2	Dethiobiotin
HCAR2	Dethiobiotin
[truncated: 3,428 more rows]

## Sheet: disease target
F2
VWF
F5
F3
FGA
SERPINC1
SERPINE1
THBD
FGB
F8
PLAT
F7
F13A1
F10
GP1BA
F9
F11
GP5
MTHFR
SERPINF2
PF4
FGG
PROC
F13B
SELP
TFPI
ACE
GP9
ITGB3
ADAMTS13
HABP2
APOH
PPBP
NOS3
PROS1
PLG
ALB
PROCR
PWAR1
GP1BB
PLAU
F12
F2RL2
GP6
ITGA2B
SERPINA5
P2RY12
F2R
SERPIND1
HRG
PROZ
VKORC1
SERPINA1
PRKCH
IL6
CRP
INS
SELE
SERPINB2
PWAR4
TBXA2R
PTGS2
CPB2
F2RL3
TNF
APP
ITGA2
FERMT3
ALOX5AP
KLKB1
NOTCH3
SERPINE2
VEGFA
KNG1
THBS1
P2RX1
ANXA5
SERPING1
FBN1
ACSL4
TCIRG1
MALAT1
MIAT
MIR6753
LOC132090228
ITGB1
PECAM1
CXCL8
P2RY1
TF
TFPI2
TUBB1
TNXA
GAS6
APOA1
APLP2
EPO
CD36
RASGRP2
ICAM1
CCL2
CD40LG
C1S
SST
EDN1
SEPT5-GP1BB
SELPLG
CYCS
PLAUR
ELANE
ACTN1
COL1A1
VCAM1
JAK2
FLI1
APOB
IL1B
PTGS1
LCP2
CFI
ADAM17
SULT1A3
EGF
RASGRP1
PSG1
PGR-AS1
WAS
NFE2
ADAMTSL1
GNAQ
PIK3CG
A2M
MPO
FBLN1
FN1
GNA11
GNB1
GNA14
GNA15
GNG2
MYH9
ORM1
F11-AS1
PGR
RUNX1
ANKRD26
TBXAS1
CBS
NID1
ETV6
ZNF385A
GGCX
SERPINA3
COL1A2
C5AR1
TGFB1
COL4A1
PLA2G4A
TPST1
ABCG5
DYNC2LI1
CLEC12A
GSTM1
CCL22
GSTT1
ST3GAL4
PTN
RANBP10
LINC02605
EGFR
STXBP5
IL10
PIK3CA
PTPN11
NOS2
MPL
GATA1
MMRN1
TTR
MECOM
PRKCQ
ITGA3
ADRA2A
TMX1
F10-AS1
RUNX1-AS1
LOC126861452
THPO
CLU
PRCP
PRTN3
C1QBP
CFD
CD177
TPST2
PF4V1
MTOR
AKT1
ACTB
PIK3CB
FYN
ITGAM
TAT
CSF3
FLNA
PDPN
LMAN1
SEPTIN5
ENTPD1
SOD1
CD63
LOC130061043
LRP1
GFI1B
IL4I1
ANGPT2
LYN
ANXA2
SELL
JMJD1C
F11R
APOE
SERPINH1
SP1
LPA
HMGCR
SHBG
ITGB2
TRPC6
CAV1
MYB
SH2B3
TIMP1
CD47
CABLES1
EHD3
MMP9
PI4KA
HP
ZFYVE9
CCL5
LEP
CXCL1
CXCL5
RHOA
IGF1
LAMP2
SRGN
SYK
BDNF-AS
LINC01672
SLC17A5
CALU
PRKCD
SRC
CXCR4
IL1RN
ALOX15
FBLN2
CCL3
TRA-TGC7-1
C3
MIR146B
PLCG2
MCF2L
MMP3
NR3C2
CCR4
CXCL12
IRS2
PRKCI
TGFA
HPN
PRL
CCL7
LAMP1
GJA4
VPS33B
AZU1
CCL17
IL1RAPL2
RASA3
PTGIR
CLEC1B
C1QA
KLK3
ENPP2
LGALS1
HBA1
PLSCR1
PEAR1
SILC1
MCF2L-AS1
TGFB2
NRAS
KCNMA1
PSAP
ITGAL
ANGPT1
ITGAX
SLC8A1
ATP2B4
KIF1A
SDC1
HBG2
LGALS3BP
DGKB
ZFPM2
PCDH7
CD109
KIF2B
LHFPL2
MAPK14
PRKCA
STXBP2
TLN1
RARRES2
SERPINA10
CFH
PPIC
PPARG
AGT
PDE4D
REN
GPT
VTN
ESR1
CD44
PTK2
SYTL4
OXT
GDNF
FGF2
HSPA4
PRKAR1A
MMP1
PRKCB
PTPN6
STIM1
TUBA4A
GRB2
LAT
YWHAZ
AHSG
RAP1A
SHC1
INPP5D
PRKAR2A
TIMP3
GNA13
MAGED2
SPN
CAP1
FCER1G
MPIG6B
VTI1B
TAGLN2
APBB1IP
KIF13B
DOCK10
IL18
ABO
COL4A2
ACO1
CBR1
ING1
PIGA
TFDP1
CUL4A
GRK1
RBM8A
ATP11A
CARS2
TTPA
ARHGEF7
ATP4B
CDC16
CHAMP1
NAXD
SOX1
TUBGCP3
UPF3A
MYO16
PCID2
TMCO3
GRTP1
TEX29
ADPRHL1
RAB20
APOLD1
DCUN1D2
SETD4
ANKRD10
SPACA7
TMEM255B
ATP11AUN
PRECSIT
COL4A2-AS2
MIR802
RUNX1-IT1
COL4A2-AS1
GAS6-AS1
ATP11A-AS1
GRTP1-AS1
LINC00452
LINC00676
ARHGEF7-AS2
CFAP97D2
SWINGN
C13orf46
GAS6-DT
LINC00552
LINC01436
SOX1-OT
ARHGEF7-AS1
CBR1-AS1
LINC00354
LINC00368
LINC00396
LINC00399
LINC00431
LINC00567
LINC01070
MIR548AR
NAXD-AS1
RASA3-IT1
LINC00370
LINC00454
LINC01043
LINC01044
LINC02337
MIR4502
SETD4-AS1
LINC00404
LINC03032
LINC03082
LOC400940
LINC03061
LOC100506403
MIR8073
LOC100506016
LOC101060553
MIR7158
MIR8075
LOC101928269
LOC105370362
LOC128772390
LOC101928730
LOC102725228
LOC128772388
LOC128772389
LOC128772391
LOC128772392
LOC128772393
LOC126861856
LOC130010167
LOC130494219
LOC107992391
LOC109648314
LOC109648316
LOC109648317
LOC110121336
LOC112163643
LOC112163644
LOC112163645
LOC112163646
LOC112694741
LOC116268457
LOC121468007
LOC121627920
LOC121627921
LOC121838584
LOC121853028
LOC124946339
LOC124946340
LOC124946341
LOC124946342
LOC124946343
LOC124946344
LOC124946345
LOC124946346
LOC124946347
LOC124946348
LOC125418065
LOC125418066
LOC125418067
LOC125418068
LOC126653356
LOC126653357
LOC126653358
LOC126653359
LOC126653360
LOC126806116
LOC126861846
LOC126861847
LOC126861848
LOC126861849
LOC126861850
LOC126861851
LOC126861852
LOC126861853
LOC126861854
LOC126861855
LOC126861857
LOC126861858
LOC126861859
LOC126861860
LOC126861861
LOC126861862
LOC126861863
LOC126861864
LOC126861865
LOC126861866
LOC126861867
LOC126861868
LOC126861869
LOC126861870
LOC126861871
LOC126861872
LOC126861873
LOC126861874
LOC126861875
LOC126861876
LOC126861877
LOC129390610
LOC130010099
LOC130010100
LOC130010101
LOC130010102
LOC130010103
LOC130010104
LOC130010105
LOC130010106
LOC130010107
LOC130010108
LOC130010109
LOC130010110
LOC130010111
LOC130010112
LOC130010113
LOC130010114
LOC130010115
LOC130010116
LOC130010117
LOC130010118
LOC130010119
LOC130010120
LOC130010121
LOC130010122
LOC130010123
LOC130010124
LOC130010125
LOC130010126
LOC130010127
LOC130010128
LOC130010129
LOC130010130
LOC130010131
LOC130010132
LOC130010133
LOC130010134
LOC130010135
LOC130010136
LOC130010137
LOC130010138
LOC130010139
LOC130010140
LOC130010141
LOC130010142
LOC130010143
LOC130010144
LOC130010145
LOC130010146
LOC130010147
LOC130010148
LOC130010149
LOC130010150
LOC130010151
LOC130010152
LOC130010153
LOC130010162
LOC130010163
LOC130010164
LOC130010165
LOC130010166
LOC130010168
LOC130010169
LOC130010170
LOC130010171
LOC130010172
LOC130010173
LOC130010174
LOC130010175
LOC130010176
LOC130010177
LOC130010178
LOC130010179
LOC130010180
LOC130010181
LOC130010182
LOC130010183
LOC130010184
LOC130010185
LOC130010186
LOC130010187
LOC130010188
LOC130010189
LOC130010190
LOC130010191
LOC130010192
LOC130010193
LOC130010194
LOC130010195
LOC130010196
LOC130010197
LOC130010198
LOC130010199
LOC130010200
LOC130010201
LOC130010202
LOC130010203
LOC130010204
LOC130010205
LOC130010206
LOC130010207
LOC130010208
LOC130010209
LOC130010210
LOC130010211
LOC130010212
LOC130010213
LOC130010214
LOC130010215
LOC130010216
LOC130010217
LOC130010218
LOC130066594
LOC130066595
LOC130066596
LOC130066597
LOC130066598
LOC130066599
LOC130066600
LOC130066601
LOC130066602
LOC130066603
LOC130066604
LOC130066605
LOC130066606
LOC130066607
LOC130066608
LOC130066609
LOC130066610
LOC130066611
LOC130066612
LOC130066613
LOC132090172
LOC132090173
LOC132090174
LOC126653354
LOC126653355
LOC126806115
LOC130010154
LOC130010155
LOC130010156
LOC130010157
LOC130010158
LOC130010159
LOC130010160
LOC130010161
LOC130066593
TP53
CDC42
GNAS
MERTK
HSPA5
ITGA6
NOS1
PTPN1
RAC1
SPARC
PPP2CA
ITGAV
PLCG1
TGFB3
VCL
CSK
VEGFC
CFL1
GNAI1
PDE5A
ABCC4
BSG
ITGA1
VAV1
LRP8
BCAR1
RAP1B
CD84
RAPGEF3
SERPINB8
STX4
PLEK
CAPZA1
S100A10
SERPINA4
RAB27B
WDR1
KCNMB2
KIF26B
GNG7
EPRS1
ENPP4
CIB1
HBB
CP
HPS4
C3AR1
F2RL1
TJP1
CSF1
MAP2
GPX5
MIR126
PTGIS
NFE2L2
CASP3
NLRP3
RAF1
CDK5
ABL1
HDAC2
HRAS
KRAS
MAPK1
PRKACA
ATP2A2
CDK2
HGF
LCK
PDGFB
PIK3R1
SOS1
TEK
HDAC1
PIK3R2
PRKCG
PRKG1
RAC2
TNFRSF10B
TUBB3
ALDOA
GATA3
GATA4
IGF2
ITPR1
KDM1A
MAPK3
PDPK1
ATP2A1
GATA2
ITGA4
MFN2
PRKACB
PRKCZ
TUBA1A
EPCAM
ITGA5
KIF11
L1CAM
MIF
PPP2R1A
PRKCE
SLC16A1
TTN
TUBB4A
WEE1
ACTN2
ACTN4
ATP1B1
FGR
GATA6
GNAI2
GNB3
IRF1
ITPR3
MAG
P2RX7
PRKAR1B
PRKG2
TRPC3
TUBB2A
ARRB2
ATP2B3
CALM1
DGKE
DOCK8
GNAI3
KIF5A
KIF5B
PFN1
PPIA
PPP2R1B
PPP2R5D
PRKACG
SIN3A
TNFRSF10A
YES1
ADRA2C
ARRB1
ATP2B2
CALM2
CD2
CD244
CEACAM1
CENPE
CXADR
DOCK1
ECM1
GNB5
GYPA
ITPR2
KIF1B
KIF22
ORAI1
P2RX4
PDE10A
PDE11A
PDE2A
PDGFA
RAB5A
RHOB
SIRPA
SLC7A11
SLC7A7
TSPAN7
TUBA1B
TUBA8
TUBB2B
TUBB4B
ATP2A3
CD9
CEACAM5
CRK
GRB7
GUCY1A1
IFNA2
IFNB1
JAM3
KIF23
LEFTY2
P2RX2
P2RX3
PHF21A
PIK3R3
RACGAP1
RAD51C
SLC7A5
TUBB6
VEGFB
ADRA2B
ATP2B1
CALM3
CEACAM3
DAGLA
DGKA
DOCK2
DOCK3
GNB2
GNB4
GPC1
GRB14
GYPC
IRF2
ITIH4
KIF2A
KLC1
MFN1
MGLL
OLR1
PDE9A
PIK3R5
PRKAR2B
SDC2
SDC4
SERPINB6
SLC16A3
SLC3A2
SLC7A9
TNFRSF10D
TREM1
VAV3
ABHD12
ATP1B2
CBX5
CD58
CLEC3B
CYB5R1
DOCK4
DOCK6
H3-3A
IGLL1
JAM2
KCNMB1
KIF1C
KIF3A
OLA1
PICK1
RCOR1
SH2B1
SRI
TUBA1C
AKAP1
CEACAM6
DGKQ
GUCY1B1
H3-3B
ITIH3
KIF3B
KIFAP3
KLC2
P2RX6
SLC8A2
VAV2
VEGFD
ANGPT4
CAPZB
CD48
CD74
DOCK7
EHD1
GNGT1
HBD
HBG1
IFNA1
KIF21A
KIF2C
KIF4A
MANF
MICAL1
PDE1B
PPP2CB
PPP2R5C
RAD51B
RAPGEF4
SDC3
SLC7A6
TMSB4X
VPS45
AK3
CAPZA2
CD99
CEACAM8
DGKH
DOCK9
GATA5
GLG1
IFNA5
ITPK1
KIF20A
KIFC1
P2RX5
PDE1A
PPIL2
RHOG
SLC7A8
AKAP10
ATP1B3
DGKD
DGKG
DOK2
ESAM
GNA12
GNG3
GTPBP2
GUCY1A2
H3C1
HBE1
KCNMB4
KIF15
KLC3
MAFF
MAFG
ORAI2
ORM2
PPP2R5A
SCG3
SIRPG
SLC16A8
STXBP3
TMX3
TUBB8
DGKI
DGKZ
DOCK11
FAM3C
GNGT2
GYPB
IFNA6
KCNMB3
KIF18A
KIF20B
KIF21B
KIF6
MAFK
SELENOP
SLC7A10
SLC8A3
VPREB1
ZFPM1
A1BG
ABHD6
DGKK
DOCK5
IFNA14
IFNA21
IFNA8
ITGA10
JCHAIN
KIF12
KLC4
PHACTR2
PPP2R5E
PSG3
QSOX1
TUBA3C
TUBA3E
TUBAL3
CD99L2
EHD2
GNG12
H3C12
HMG20B
IFNA10
IFNA4
IRAG1
KIF16B
LY6G6F
NHLRC2
PSG2
PSG4
PSG6
RBSN
SH2B2
TEX264
TRPC7
TUBA3D
CARMIL1
CTSW
H3C13
ISLR
JAML
KIF26A
KIF27
PAFAH2
PSG9
AAMP
BRPF3
CYRIB
DAGLB
GNAT3
GNG11
GNG13
GNG4
GNG5
H3C2
IFNA13
IFNA17
IFNA7
KIF19
KIF3C
PCYOX1L
SPP2
APOOL
CHID1
GNG10
GNG8
H3C11
H3C14
H3C3
H3C4
H3C6
HABP4
IFNA16
KIF18B
PPP2R5B
PSG5
SCCPDH
CABLES2
CDC37L1
FCAMR
H3C10
KIF4B
PSG8
VPREB3
H3C8
KIF9
KIFC2
PSG11
ENDOD1
H3C7
TOR4A
H3C15
KIF25
PIK3R6
PSG7
NGF
HPS1
FYB1
CFB
KLK1
STAT3
HMOX1
BAX
TLR4
BCL2
GSK3B
JUN
HIF1A
HMGB1
OCLN
RNF213
RBFOX3
PMM2
HPS6
EFCAB13-DT
TGM2
NBEAL2
GPI
COMP
AVPR2
TPH1
ANXA8
TSPAN32
TSPAN18
ENSG00000290316
SERPINA6
PNPLA8
PDGFRB
APOC3
MCFD2
DTNBP1
GNE
HPS5
ZP1
HPS3
LOC130004578
LOC130060983
LOC130061044
TMX2-CTNND1
CD55
CD46
MASP1
C1R
C2
CR2
MASP2
C1QC
CR1
C1QB
CLTC
C4B
C9
BDKRB1
C7
C6
C8G
PIK3CD
CREB1
GAPDH
IFNG
PLA2G7
BDNF
CASP1
SIRT1
GFAP
ENO2
BECN1
BMP7
CKB
IL1A
CKM
CLCN7
PXDN
S100B
TSPO
ATP6V1B1
GAP43
DNTT
GPX7
GPX2
GPX3
NES
OSTM1
PLEKHM1
AIF1
CLDN5
GPX8
MRS2
SNX10
ATP6V1C1
GPX6
PXDNL
MIR140
MIR21
MIR130A
MIR142
MIR29A
MIR212
MIR335
MIR342
MIR455
MIR9-1
MIR124-1
MIR134
MIR199A1
MIR144
MIR338
MIR103A1
MIR188
MIR224
MIR383
MIR4793
AGTR1
AVPR1A
CRH
ITPKB
COG2
DMTN
FCGR2A
PPARA
H19
ADIPOQ
ADD1
BAK1
TAOK1
ADCY10
CANT1
CERNA3
ABCA1
TAB2
CDH5
COX5A
ANO6
IKBKB
MMP2
MAPK7
CETP
HADHB
ABCB7
ATXN2
DHX9
SGCB
USP24
KLF2
BET1L
SLX1A-SULT1A3
FGF1
IL1R1
DAB2
FAS
RARA
GGT1
GSN
SIRT3
COL5A1
DIAPH1
CNTN2
CTSZ
DNASE1
IL17A
PPP1R12A
DNM3
DSTYK
ABCG8
APOA4
MCAM
PSMD9
RAPGEF2
HBS1L
LPXN
EIF4G3
PSMD13
RBBP5
DSPP
MED12L
SETD1B
STK10
STX8
ARHGEF3
COPZ1
CLEC4A
CSN1S1
RCL1
SLA
BLOC1S3
TMCC2
BCL7A
CFAP251
NRBF2
REEP3
RIC8A
CIMAP1A
KIAA0232
TMEM120B
SCGB1C1
MIR133B
LOC126863137
LOC130061045
SOD2-OT1
MET
KDR
CSNK2A1
IL6R
HSPA8
YWHAE
FASLG
ACHE
HSPG2
NOD2
YWHAG
BMP2
CSF3R
CYP2C9
PIK3C2A
TMPO
YWHAB
YWHAQ
CSNK2A2
RBP4
YWHAH
ALOX12
ARHGDIA
BMP6
LGALS3
NPPA
RARS1
ACP1
HAMP
INHA
PDHA2
ADGRG1
DNASE1L3
ARHGDIB
GNRH1
TAC1
TIMP2
ATP4A
CARTPT
CDH10
GCKR
CYP2J2
MCF2
PI3
PLA2G5
PRPS1L1
GJA10
VWA2
EYS
CCDC180
TMPRSS13
ZNF385D
DAOA
FNDC1
RFX8
TMEM236
CLEC2A
ZNF98
ADARB2-AS1
MIR494
EIF3FP3
LSM12P1
TMEM161BP1
DPYD
MAPT
TAF1
IL13
APOA5
IL9
AOC1
FLT3LG
NEGR1
ANKRD30A
MEAF6
MDGA2
OR10J1
OR10J5
OR5AP2
OR9G1
OR9G4
OR5AR1
HAS2-AS1
MAP3K5
ENG
VAMP8
HSPB1
LDLR
RECK
TREML1
EGR1
SNAP23
LAIR1
MUC2
SNORD15A
ERBB4
GRIA2
ALK
BCHE
CBL
IL2RA
EPHA4
GRIK2
HDAC9
NRG1
TNFSF11
NRXN1
PIKFYVE
PRLR
CDC25C
DCC
GZMB
ITGB6
KCNJ2
LCAT
MEF2C
NR1H4
PIN1
SLC40A1
ANXA1
CACNA2D1
CDH11
CYBA
GHR
GPD2
IGFBP3
KCNJ6
KLF4
MBL2
MYCN
POU5F1
PROM1
PTPN22
RBPJ
RUNX2
SERPINI1
SGPL1
TGIF1
ACVR2A
CUBN
DMD
DPP6
EGLN3
EPHB3
GRM7
LTF
POLA1
PTPRD
TLR6
ZIC3
BPGM
CNTN1
CTSG
EFNB1
EPHB1
GLRA2
GPC6
IL1R2
INHBA
KAT6B
KLF6
KLK6
KRT19
MAD2L1
MAP2K5
MAP3K20
MMP16
MTRR
NR0B1
PDE4B
PGF
PPP2R2B
TRPS1
VIP
ADGRE5
AMBP
BCKDHB
CLPB
CRBN
DAB1
FHIT
GREM1
HNF1B
HTR4
IFI16
IL18R1
IL7
KCNC4
MAGI2
MLXIPL
NAGLU
OPHN1
SGCD
SLC39A8
SLCO1B3
SNCAIP
TBX3
TRPV5
AFF2
AHCYL1
CCNA1
CDKN3
CDX2
CTNNA3
CTNND2
GRIK3
MAN2A1
NDN
NOX3
PAM
PTPN14
ROBO2
SLC10A2
SULT1E1
TRHR
UCHL3
USP14
ABCA12
CCL4
CHN2
CNTN4
CRHBP
DLGAP1
ERC1
GRIK4
HS3ST1
KERA
LMX1A
MAGED1
MEGF10
MGAT2
MID1
NBEA
OPCML
PALLD
PDE1C
PDGFC
PREX1
PSMD1
PTPRM
SEL1L
SGO1
SLPI
SYNE1
BBS9
CTRL
DKK2
KCNH8
PCDH10
PIBF1
RBFOX1
SOX11
TRPM3
ALDH1L1
AOPEP
CAMTA1
CXCL2
DIO2
EDA2R
FLVCR1
GPC5
GRK5
IMPG1
KLK10
LPCAT2
LRP12
PDE7A
PGK2
PLXNC1
PUS7
RCN1
RGS2
SLC17A1
SLC25A37
SQOR
ST8SIA4
TNRC6B
ZPR1
ADAMTS9
ASTN2
CRIPT
DECR1
DUSP2
DYNC2H1
EIF3E
ETNK1
FCRL5
FMN2
HHAT
IFT57
KLHL7
KPNA4
MAT2B
MCTP2
NOS1AP
PCLO
PLA2R1
RBBP6
SBF2
SEC23IP
SEPHS1
SLC16A7
SLC24A3
SLC25A21
STIM2
TSN
UBASH3A
UBE2H
AGPAT4
ARL5B
C4BPB
CCL1
CNTN3
DACH2
EPHA6
FMN1
HYCC1
IBA57
MUC16
NOVA1
PCDH11X
PFDN4
RIN3
SLC2A13
STAMBPL1
TDRKH
TSHZ3
WWTR1
ADGRB3
CNTN5
CRISP2
EGFLAM
FLG2
FRAS1
KCMF1
LDB2
MANEA
MYO10
NETO1
ODF1
PTBP2
SFRP5
SIPA1L1
SLC44A3
SORCS3
SRPX
ST3GAL6
STARD13
TENM1
WDR72
WHRN
AMELX
ATG4C
CARD16
EPDR1
GALNT13
ITM2A
KCNIP4
LAPTM4B
MGAT4C
NTM
PLXDC2
RIPOR2
SEPTIN7
SLC9C1
SPAG16
SPCS3
SPOCK3
STARD4
SYBU
TYW3
ATXN3L
BNIP1
CHAF1A
DCHS2
DMRTA1
DPH6
E2F7
ELAVL2
FUNDC2
GADL1
GALNTL6
KLHL4
MACROD2
MAGEC2
NUDT12
RABGAP1L
SDK1
SDK2
TBC1D15
UST
VEZT
VTA1
ZDHHC14
CAPN13
CMKLR2
FLRT2
FNBP1L
GBA3
ITGBL1
KCNV1
RFX7
RLN2
SNX29
TENM4
ACBD6
ANKRD44
CFAP418
GAREM1
GBP6
HECTD4
IRX3
NUDCD1
PALMD
PDZRN4
PPEF2
PTPRQ
RNF150
SCHIP1
SH3RF2
SLC39A11
TASOR
URB2
ADGRE3
AGBL4
ANGEL1
ARAP2
ARFGEF3
CCDC102B
CCDC146
CCDC85A
CEP68
CFAP263
CNTNAP4
COX7C
EFR3A
EML6
FSTL4
GPR85
LIPM
MMS22L
NREP
PAGE4
PLCXD2
RHOBTB1
SPATA18
TM9SF3
UBLCP1
VIT
ATRNL1
CLNK
GPR141
IFT70A
ISOC1
JRKL
MARCHF1
MYL12B
NXPH1
POLR2M
RWDD3
SCAND3
SHISA2
SVIP
ZDHHC21
CYYR1
MINDY3
NAA35
NAA38
NCKAP5
NKAIN2
RGS7BP
TDRP
THNSL1
TMEM182
UBE3D
YAE1
ANKRD7
DIPK2A
DTHD1
ERICH1
GPR149
H2BC1
LEMD1
LRATD1
MSANTD2
PAQR5
SYT9
TUSC1
ZNF492
AKNAD1
AMMECR1L
BLID
C1orf174
C3orf38
HDX
IER5
NALF1
NKAIN3
PAIP2B
PBDC1
STYXL2
TMEM232
CFAP299
CLDN20
HDGFL1
CFAP95
FAM78B
MAP10
RASSF10
ZNF596
ZNF683
CBLL2
RASL11A
TMEM170B
ZNF717
LINC02694
LINC02914
PVT1
SMIM23
PPP1R2C
MIR155
HULC
ANP32CP
DGCR5
TP53TG1
ZNF286B
MIR302A
CDC14C
LINC00092
ZNF503-AS2
LINC00114
LINC01550
LY86-AS1
UBE2DNL
ID2B
IGL
LINC01235
LMCD1-AS1
MORF4
LINC01182
KCNIP4-IT1
RPL14P1
TSG1
CSTP1
ISCA1P1
RPL10AP3
RPL21P126
RPL35AP31
RPS27P4
SRRM1P1
ST13P2
CNOT6LP1
CYCSP38
DNAJA1P5
EPS15P1
GAPDHP66
GLYATL1P2
LEPQTL1
MRPL49P2
RAD17P1
RPL31P43
RPL32P23
RPL6P5
RPS26P25
SRMP1
UNGP1
BZW1P2
COX5BP1
CRYGGP
EEF1A1P14
EIF3LP1
FAM32DP
FDPSP1
FTH1P13
GNPATP
KRT18P32
LDHAL6CP
MRPS18BP1
MSNP1
MTCO2P1
OR7K1P
PARP4P2
RN7SL5P
RPL17P35
RPL23AP51
RPL23AP76
RPL23P4
RPL29P8
RPL35P6
RPL7AP66
RPLP0P5
RPS12P4
RPS26P5
RPS9P3
RPSAP48
SEPTIN7P3
SNAR-H
ARF4P4
CYCSP42
EEF1A1P27
EEF1A1P35
FAUP2
FTH1P21
FTLP4
GLULP6
ISCA1P6
KRT18P38
MAPRE1P1
MRPS5P4
MYL6P3
POM121L3P
RNU7-2P
RPL12P40
RPL17P25
RPL18P1
RPL19P8
RPL23P5
RPL26P25
RPL27AP8
RPL32P12
RPL35AP15
RPL35P8
RPL36P1
RPL37P10
RPL3P8
RPL3P9
RPL7AP56
RPS12P24
RPS14P7
RPS15AP14
RPS15AP25
RPS15P6
RPS18P10
RPS19P6
RPS23P3
RPS26P24
RPS27AP14
RPS27P1
RPS27P28
RPS2P25
RPS3AP9
RPS6P15
RPSAP3
RPSAP37
SNX19P2
SRIP1
SUCLA2P2
TOMM22P6
VENTXP2
YTHDF1P1
ATP5F1AP2
COPS8P1
REXO1L6P
RPL13P11
RPL18P3
RPL21P72
RPL23AP16
RPL31P39
RPL7AP58
RPS15AP40
CYCSP14
KRT8P16
MRPL50P3
MRPS35P1
RPL28P4
RPS26P10
TMEM230P2
TRIM60P13
VN1R70P
ATHS
MRPL51P1
PGBD3P3
RPL39P10
TRE-CTC4-1
PSMA7P1
TRE-CTC12-1
IKBKG
CD151
UNC13D
TNFSF5
NSD1
PAI1
TRMT6
ITGAE
LCN2
PLI
SLC35D3
RABGGTA
TRMT61A
CD41B
FIP3
[truncated: 118 more rows]

## Sheet: Intersecting Targets
PRKCA
PRKCD
PRKCQ
PTGS2
PTPN1
AVPR1A
EGFR
HMGCR
MAPK14
MTOR
PIK3CA
ENPP2
PRKCH
AKT1
RBP4
MAP2
CDK2
CDK5
SLC8A1
MAPK7
F10
ABL1
SHBG
SERPINA6
MPO
P2RX7
FYN
ADRA2C
ACHE
ADRA2B
PDE10A
CCL2
JAK2
PPARG
IKBKB
NOS1
CETP
TSPO
PTGS1
ESR1
NR1H4
PDE4B
POLA1
PPARA
PLG
WEE1
CSNK2A1
MMP1
HIF1A
HDAC1
SRC
KDR
MGLL
ADRA2A
SIRT1
NOS2
NOS3
SLC16A1
KDM1A
PDPK1
PRCP
BCHE
TUBB1
PLA2G7
PIK3CD
PIK3CB
PIK3CG
PLA2G5
PDE2A
TTR
PDE5A
STAT3
MIF
ADAM17
MMP2
KCNMA1
TUBB3
PDGFRB
PLAU
CASP3
PPIA
GSK3B
SYK
AGTR1
TGM2
PIN1
ALK
PGR
APP
ICAM1
VCAM1
SELE
P2RY1
HMOX1
ACE
HDAC2
MMP9
CASP1
CACNA2D1
CPB2
LCK
F2
CYP2C9
MAPK1
F2RL3
NR3C2
PRKCG
PDE7A
ELANE
PDE4D
PDE9A
PDE1C
TBXAS1
HDAC9
ALOX5AP
MMP3
KIF11
PLAUR
PTK2
ALOX15
F2R
MET
RAF1
AVPR2
TRPC6
TRPC3
P2RX3
CXCL8
PRKCB
PRKCE
RASGRP1
BCL2
PDE1B
MERTK
MAPT
ALOX12
BDKRB1
CTSG
CFD
F3
PI4KA
GRK5
PAM
PRTN3
YES1
LYN
GRIA2
SLC7A5
GRB2
CDC25C
PTPN11
SERPINE1
PTGIR
CYP2J2
GRIK2
ATP2A1
JUN
GSTM1
F2RL1
ACP1
VAV1
P2RX1
P2RX4
VEGFA
FGF1
FGF2
LGALS3
SELP
HTR4
ALB
PRKACA
CALM1
EPHB3
PLA2G4A
REN
TNF
TP53
PTPN6
RARA
MAPK3
DAGLA
FGR
CCR4
PLAT
ARHGDIA
AOC1
PTPN22
ITGA2
RHOA
C3AR1
KLKB1
MAP3K5
CXCR4
PRKCI
TNFRSF10A
CFB
GZMB
TRHR
EPHA4
EPHA6
EPHB1
C5AR1
NOD2
RAPGEF4
C1R
EGLN3
PIK3R1
PDE1A
CENPE
PDE11A
PRKCZ
TEK
TLR4
CBR1
TBXA2R

## Sheet: KEGG
Category	Description	Count	%	Log10(P)	Log10(q)
KEGG Pathway	Pathways in cancer	57	26.39	-49.58	-47.03
KEGG Pathway	Lipid and atherosclerosis	42	19.44	-47.48	-45.23
KEGG Pathway	Platelet activation	30	13.89	-36.84	-34.99
KEGG Pathway	Calcium signaling pathway	32	14.81	-29.72	-28.21
KEGG Pathway	Axon guidance	26	12.04	-25.56	-24.44
KEGG Pathway	Inflammatory mediator regulation of TRP channels	20	9.26	-23	-22.03
KEGG Pathway	Complement and coagulation cascades	18	8.33	-20.96	-20.07
KEGG Pathway	Neuroactive ligand-receptor interaction	27	12.5	-18.81	-17.99
KEGG Pathway	Vascular smooth muscle contraction	19	8.8	-18.7	-17.9
KEGG Pathway	Pathogenic Escherichia coli infection	21	9.72	-17.95	-17.18
KEGG Pathway	Alzheimer disease	26	12.04	-17.23	-16.51
KEGG Pathway	cGMP-PKG signaling pathway	19	8.8	-16.91	-16.22
KEGG Pathway	Efferocytosis	18	8.33	-16.1	-15.46
KEGG Pathway	NF-kappa B signaling pathway	15	6.94	-14.91	-14.33
KEGG Pathway	Morphine addiction	14	6.48	-14.42	-13.86
KEGG Pathway	Bladder cancer	11	5.09	-14.31	-13.76
KEGG Pathway	Epithelial cell signaling in Helicobacter pylori infection	11	5.09	-11.55	-11.06
KEGG Pathway	Adherens junction	12	5.56	-11.5	-11.01
KEGG Pathway	Transcriptional misregulation in cancer	15	6.94	-10.97	-10.5
KEGG Pathway	Arachidonic acid metabolism	10	4.63	-10.74	-10.28

## Sheet: BP
Category	Description	Count	%	Log10(P)	Log10(q)
GO Biological Processes	positive regulation of cell migration	62	28.7	-54.07	-49.9
GO Biological Processes	positive regulation of phosphorus metabolic process	63	29.17	-50.22	-46.74
GO Biological Processes	cellular response to nitrogen compound	60	27.78	-49.17	-45.77
GO Biological Processes	response to wounding	52	24.07	-47.98	-44.71
GO Biological Processes	phosphorylation	59	27.31	-44.51	-41.37
GO Biological Processes	response to molecule of bacterial origin	46	21.3	-43.54	-40.44
GO Biological Processes	regulation of hydrolase activity	56	25.93	-40.08	-37.16
GO Biological Processes	cell activation	55	25.46	-39.53	-36.64
GO Biological Processes	transmembrane receptor protein tyrosine kinase signaling pathway	44	20.37	-37.47	-34.63
GO Biological Processes	positive regulation of response to external stimulus	48	22.22	-36.75	-33.94
GO Biological Processes	inflammatory response	48	22.22	-36.68	-33.88
GO Biological Processes	circulatory system process	45	20.83	-35.04	-32.32
GO Biological Processes	regulation of calcium ion transport	35	16.2	-34.3	-31.63
GO Biological Processes	regulation of cell-cell adhesion	44	20.37	-34.27	-31.61
GO Biological Processes	regulation of system process	45	20.83	-33.15	-30.56
GO Biological Processes	response to inorganic substance	40	18.52	-28.45	-25.99
GO Biological Processes	regulation of inflammatory response	37	17.13	-28.41	-25.96
GO Biological Processes	regulation of secretion by cell	41	18.98	-28.37	-25.94
GO Biological Processes	regulation of leukocyte migration	30	13.89	-28.27	-25.84
GO Biological Processes	negative regulation of intracellular signal transduction	40	18.52	-26.54	-24.19

## Sheet: CC
GO	Category	Description	Count	%	Log10(P)	Log10(q)
GO:0045121	GO Cellular Components		26	12.04	-20.43	-17.41
GO:0098794	GO Cellular Components	postsynapse	32	14.81	-17.22	-14.42
GO:0048471	GO Cellular Components	perinuclear region of cytoplasm	33	15.28	-16.4	-13.72
GO:0098552	GO Cellular Components	side of membrane	31	14.35	-14.78	-12.2
GO:0031983	GO Cellular Components	vesicle lumen	20	9.26	-12.53	-10.29
GO:0098978	GO Cellular Components	glutamatergic synapse	20	9.26	-10.73	-8.6
GO:0005911	GO Cellular Components	cell-cell junction	22	10.19	-10.62	-8.51
GO:0043235	GO Cellular Components	receptor complex	22	10.19	-10.18	-8.1
GO:0005925	GO Cellular Components	focal adhesion	19	8.8	-9.63	-7.58
GO:0005943	GO Cellular Components	phosphatidylinositol 3-kinase complex, class IA	5	2.31	-8.66	-6.73
GO:0031252	GO Cellular Components	cell leading edge	17	7.87	-7.87	-6.02
GO:0061695	GO Cellular Components	transferase complex, transferring phosphorus-containing groups	14	6.48	-7.27	-5.47
GO:0097179	GO Cellular Components	protease inhibitor complex	4	1.85	-6.76	-5
GO:0045177	GO Cellular Components	apical part of cell	16	7.41	-6.53	-4.78
GO:0000323	GO Cellular Components	lytic vacuole	20	9.26	-6.23	-4.52
GO:0031012	GO Cellular Components	extracellular matrix	17	7.87	-6.17	-4.47
GO:0001772	GO Cellular Components	immunological synapse	6	2.78	-6.1	-4.43
GO:0031594	GO Cellular Components	neuromuscular junction	7	3.24	-5.99	-4.33
GO:0034703	GO Cellular Components	cation channel complex	10	4.63	-5.64	-4.05
GO:0005769	GO Cellular Components	early endosome	14	6.48	-5.56	-3.98

## Sheet: MF
GO	Category	Description	Count	%	Log10(P)	Log10(q)
GO:0004672	GO Molecular Functions	protein kinase activity	51	23.61	-40.39	-36.76
GO:0019900	GO Molecular Functions	kinase binding	49	22.69	-31.09	-28
GO:0004713	GO Molecular Functions	protein tyrosine kinase activity	23	10.65	-24.25	-21.32
GO:0017171	GO Molecular Functions	serine hydrolase activity	21	9.72	-18.09	-15.39
GO:0004115	GO Molecular Functions	3',5'-cyclic-AMP phosphodiesterase activity	11	5.09	-17.91	-15.29
GO:0004697	GO Molecular Functions	diacylglycerol-dependent serine/threonine kinase activity	9	4.17	-15.35	-12.93
GO:0019902	GO Molecular Functions	phosphatase binding	18	8.33	-14.61	-12.26
GO:0002020	GO Molecular Functions	protease binding	15	6.94	-13.02	-10.7
GO:0004714	GO Molecular Functions	transmembrane receptor protein tyrosine kinase activity	11	5.09	-12.32	-10.04
GO:0043560	GO Molecular Functions	insulin receptor substrate binding	7	3.24	-11.85	-9.6
GO:0005178	GO Molecular Functions	integrin binding	14	6.48	-11.09	-8.89
GO:0046875	GO Molecular Functions	ephrin receptor binding	8	3.7	-10.94	-8.77
GO:0043177	GO Molecular Functions	organic acid binding	15	6.94	-10.51	-8.36
GO:0008134	GO Molecular Functions	transcription factor binding	23	10.65	-10.15	-8
GO:1901681	GO Molecular Functions	sulfur compound binding	16	7.41	-9.97	-7.85
GO:0043274	GO Molecular Functions	phospholipase binding	7	3.24	-9.72	-7.63
GO:0020037	GO Molecular Functions	heme binding	12	5.56	-9.31	-7.22
GO:0033218	GO Molecular Functions	amide binding	18	8.33	-8.97	-6.91
GO:0004879	GO Molecular Functions	nuclear receptor activity	8	3.7	-8.47	-6.45
GO:0042562	GO Molecular Functions	hormone binding	9	4.17	-7.68	-5.71
